# Supplementary material for: Genomics-based insights into the expanded diversity and adaptation strategies of hadal trench anammox bacteria
Source: ISME Commun. 2026 Mar 13;6(1):ycag011. doi: 10.1093/ismeco/ycag011 (PMC12998229; doi:10.1093/ismeco/ycag011)
Supplement: Supplementary_Table_ycag011 [file supplementary_table_ycag011.xlsx]

## Sheet: Table S1
Table S1 The average amino acid identity (AAI) between different genomes.
Genome1	Genome2	AAI (%)
hadal_Sc_1	Scalindua_sp022570935_B27T3L11	96.9541
hadal_Sc_1	Scalindua­_sp022570935_B22T3L8	96.3401
hadal_Ba_1	Bathyanammoxibiaceae_CSMAG_693	96.2345
hadal_Sc_1	hadal_Sc_2	93.8733
hadal_Sc_2	Scalindua_sp022570935_B27T3L11	93.6446
hadal_Sc_2	Scalindua­_sp022570935_B22T3L8	93.0623
hadal_Sc_2	Scalindua_sp913055705_ERR598981_bin.29_CONCOCT_v1.1_MAG	89.1774
hadal_Sc_2	Scalindua_sp913055705_SRR1509794_bin.7_MetaBAT_v2.12.1_MAG	89.1623
hadal_Sc_1	Scalindua_sp913055705_ERR598981_bin.29_CONCOCT_v1.1_MAG	89.0839
hadal_Sc_1	Scalindua_sp913055705_SRR1509794_bin.7_MetaBAT_v2.12.1_MAG	88.9186
hadal_Ab_2	hadal_Ab_1	88.8333
hadal_Sc_3	Scalindua_sp024654465_S40-8	87.0308
hadal_Sc_3	Scalindua_sp024654465_P6-7	86.9778
hadal_Sc_2	Scalindua_sp021776915_OFTM1	86.8205
hadal_Sc_1	Scalindua_sp021776915_OFTM1	86.6156
hadal_Sc_2	Scalindua_arabica_SuakinDeep_MAG55_1_JAANXD010000000	86.4767
hadal_Sc_1	Scalindua_arabica_SuakinDeep_MAG55_1_JAANXD010000000	86.2009
hadal_Sc_3	Scalindua_rubra_MAG_55	85.9981
hadal_Sc_3	Scalindua_sp018648405_co234_bin73	85.9432
hadal_Sc_3	Scalindua_sp030748215_Arabian9_MAG_63	85.8857
hadal_Sc_3	Scalindua_brodae_RU1_JRYO01000000	85.8846
hadal_Sc_3	Scalindua_brodae_JRYO01	85.8846
hadal_Sc_3	Scalindua_rubra_Ru_enrich_A1	85.7543
hadal_Sc_3	Scalindua_brodae_S225_SMSL01000000	85.5973
hadal_Sc_3	Scalindua_bacterium_S225	85.5973
hadal_Sc_1	Scalindua_sp919901575_Hainich-H41-bin245-1	84.6949
hadal_Sc_1	Scalindua_sp001828595_MHZA01	84.6143
hadal_Sc_1	Scalindua_sp001828595_MHYQ01	84.4942
hadal_Sc_2	Scalindua_sp919901575_Hainich-H41-bin245-1	84.4445
hadal_Sc_3	Scalindua_sp018670825_SI054_bin45	84.3777
hadal_Ab_1	hadal_Ab_3	84.3417
hadal_Sc_2	Scalindua_sp001828595_MHYQ01	84.2947
hadal_Sc_2	Scalindua_sp001828595_MHZA01	84.1758
hadal_Sc_3	Scalindua_sp018670825_SI037_bin72	84.1069
hadal_Ab_2	hadal_Ab_3	84.0717
hadal_Sc_1	Scalindua_sp001828595_MHXY01	84.0558
hadal_Sc_2	Scalindua_sp001828595_MHXY01	83.8354
hadal_Sc_3	Scalindua_sp018670825_SI075_bin57	83.6349
hadal_Sc_3	Scalindua_sp018670825_SI074_bin13	83.634
hadal_Sc_3	Scalindua_sp018670825_SI072_bin54	83.4963
hadal_Sc_3	Scalindua_sp018670825_SI034_bin70	83.0609
hadal_Sc_3	Scalindua_sp021777035_OFTM180	82.6756
hadal_Sc_3	Scalindua_japonica	81.9317
hadal_Sc_3	Scalindua_japonica_husup_a2_NZ_BAOS01000000	81.9317
hadal_Sc_3	Scalindua_sp022570935_B27T3L11	79.5087
hadal_Sc_3	Scalindua_sp913055705_ERR598981_bin.29_CONCOCT_v1.1_MAG	79.3536
hadal_Sc_3	Scalindua_sp913055705_SRR1509794_bin.7_MetaBAT_v2.12.1_MAG	79.3099
hadal_Sa_1	JACQHT01_sp016198835_NC_groundwater_1106_Ag_S2p5_42_111	79.1152
hadal_Sc_3	Scalindua­_sp022570935_B22T3L8	79.0611
hadal_Sc_1	hadal_Sc_3	79.0092
hadal_Sc_3	Scalindua_sp919901575_Hainich-H41-bin245-1	79.001
hadal_Sc_2	hadal_Sc_3	78.9957
hadal_Sa_1	JACQHT01_sp016198835_NC_groundwater_466_Ag_B-0.1um_43_26	78.8637
hadal_Sa_1	Subterrananammoxibius_californiae_JACQHT01_sp016198835_Bin_309	78.6099
hadal_Sc_3	Scalindua_sp001828595_MHZA01	78.4869
hadal_Sc_3	Scalindua_sp021776915_OFTM1	78.1974
hadal_Sc_3	Scalindua_sp001828595_MHYQ01	78.1917
hadal_Sc_1	Scalindua_sp024654465_S40-8	77.975
hadal_Sc_2	Scalindua_sp024654465_S40-8	77.829
hadal_Sc_3	Scalindua_sp001828595_MHXY01	77.8255
hadal_Sc_3	Scalindua_arabica_SuakinDeep_MAG55_1_JAANXD010000000	77.7615
hadal_Sc_2	Scalindua_sp030748215_Arabian9_MAG_63	77.757
hadal_Sc_2	Scalindua_sp024654465_P6-7	77.7468
hadal_Sc_1	Scalindua_sp024654465_P6-7	77.7151
hadal_Sc_1	Scalindua_rubra_MAYW01	77.6735
hadal_Sc_1	Scalindua_rubra_BSI_1_MAYW01000000	77.6735
hadal_Sc_1	Scalindua_sp030748215_Arabian9_MAG_63	77.6562
hadal_Sc_2	Scalindua_rubra_MAYW01	77.3539
hadal_Sc_2	Scalindua_rubra_BSI_1_MAYW01000000	77.3539
hadal_Sc_2	Scalindua_sp018670825_SI054_bin45	77.3167
hadal_Sc_2	Scalindua_sp018670825_SI037_bin72	77.3102
hadal_Sc_1	Scalindua_rubra_MAG_55	77.272
hadal_Sc_2	Scalindua_brodae_RU1_JRYO01000000	77.2495
hadal_Sc_2	Scalindua_brodae_JRYO01	77.2495
hadal_Sc_2	Scalindua_sp018670825_SI074_bin13	77.2044
hadal_Sc_1	Scalindua_rubra_Ru_enrich_A1	77.1929
hadal_Sc_2	Scalindua_rubra_MAG_55	77.1804
hadal_Ba_1	Bathyanammoxibiaceae_CSMAG_3136	77.1706
hadal_Sc_1	Scalindua_brodae_RU1_JRYO01000000	77.1606
hadal_Sc_1	Scalindua_brodae_JRYO01	77.1606
hadal_Sc_2	Scalindua_rubra_Ru_enrich_A1	77.0799
hadal_Sc_1	Scalindua_sp018670825_SI037_bin72	77.0217
hadal_Sc_1	Scalindua_sp018670825_SI054_bin45	77.008
hadal_Sc_2	Scalindua_sp018670825_SI034_bin70	76.9554
hadal_Sc_2	Scalindua_sp018670825_SI075_bin57	76.9429
hadal_Sc_1	Scalindua_brodae_S225_SMSL01000000	76.8999
hadal_Sc_1	Scalindua_bacterium_S225	76.8999
hadal_Sc_1	Scalindua_sp018670825_SI074_bin13	76.8244
hadal_Sc_1	Scalindua_sp021777035_OFTM180	76.7698
hadal_Sc_1	Scalindua_sp018670825_SI075_bin57	76.6861
hadal_Sc_2	Scalindua_sp018670825_SI072_bin54	76.6736
hadal_Sc_2	Scalindua_sp021777035_OFTM180	76.6505
hadal_Sc_2	Scalindua_brodae_S225_SMSL01000000	76.6214
hadal_Sc_2	Scalindua_bacterium_S225	76.6214
hadal_Sc_1	Scalindua_sp018670825_SI034_bin70	76.5335
hadal_Sc_2	Scalindua_sp018648405_co234_bin73	76.5132
hadal_Sc_1	Scalindua_sp018670825_SI072_bin54	76.4129
hadal_Sc_1	Scalindua_sp018648405_co234_bin73	76.3887
hadal_Sc_2	Scalindua_japonica	76.0861
hadal_Sc_2	Scalindua_japonica_husup_a2_NZ_BAOS01000000	76.0861
hadal_Sc_1	Scalindua_japonica	75.8654
hadal_Sc_1	Scalindua_japonica_husup_a2_NZ_BAOS01000000	75.8654
hadal_Ba_1	Bathyanammoxibiaceae_CSMAG_3134	75.5493
hadal_Ba_1	Bathyanammoxibiaceae_GWA2_50_13	75.2651
hadal_Sc_1	Scalindua_sp_HyVt-343	75.0986
hadal_Sc_2	Scalindua_sp_HyVt-343	75.0469
hadal_Ba_1	Bathyanammoxibiaceae_SCS1bin.38	75.0371
hadal_Sc_1	Scalindua_sediminis	74.9955
hadal_Ba_1	Bathyanammoxibiaceae_amoris_GC05_55cm	74.8459
hadal_Ba_1	Bathyanammoxibiaceae_Bin_158	74.7914
hadal_Sc_2	Scalindua_sediminis	74.7295
hadal_Sc_3	Scalindua_rubra_MAYW01	74.4254
hadal_Sc_3	Scalindua_rubra_BSI_1_MAYW01000000	74.4254
hadal_Sc_3	Scalindua_sp_HyVt-343	71.6706
hadal_Sc_3	Scalindua_sediminis	71.4495
hadal_Sc_1	Scalindua_sp_AMX11	68.1695
hadal_Sc_1	Scalindua_erythraensis_AMX13	68.1356
hadal_Sc_2	Scalindua_sp_AMX11	68.1122
hadal_Ab_1	Brocadiales_Anammoxibacter_A_021777055_OFTM134_JAIQZO010000000	68.1002
hadal_Sc_2	Scalindua_erythraensis_AMX13	68.0555
hadal_Ab_2	Brocadiales_Anammoxibacter_A_021777055_OFTM134_JAIQZO010000000	67.8899
hadal_Ab_3	Brocadiales_Anammoxibacter_A_021777055_OFTM134_JAIQZO010000000	67.3299
hadal_Sc_3	Scalindua_sp_AMX11	67.0086
hadal_Sc_3	Scalindua_erythraensis_AMX13	66.9874
hadal_Ab_2	Brocadiales_Anammoxibacter_B_021777105_OFTM214_JAIQZQ010000000	66.8347
hadal_Ab_1	Brocadiales_Anammoxibacter_B_021777105_OFTM214_JAIQZQ010000000	66.6439
hadal_Ab_3	Brocadiales_Anammoxibacter_B_021777105_OFTM214_JAIQZQ010000000	65.6072
hadal_Sa_1	Scalindua_sediminis	63.2654

## Sheet: Table S2
Table S2 Uniq function in the genomes of trench-associated Ca. Anammoxibacteraceae
3',5'-cyclic AMP phosphodiesterase CpdA (CpdA) (PDB:2ZO9)!!!Fibronectin type 3 domain (FN3)
3'->5' ssDNA/RNA exonuclease TatD (TatD) (PDB:1J6O) (PUBMED:10747959;25114049)
6-phosphogluconolactonase, cycloisomerase 2 family (Pgl) (PDB:1JOF)!!!DNA-binding beta-propeller fold protein YncE (YncE) (PDB:3VGZ) (PUBMED:22120742;28628661)
ABC-type branched-chain amino acid transport system, ATPase component LivF (LivF) (PDB:1JI0) (PUBMED:26527648;32250026)
ABC-type branched-chain amino acid transport system, permease component (LivM)
ABC-type Fe3+ transport system, periplasmic component (AfuA) (PDB:6IVY)
ABC-type Fe3+ transport system, permease component (FbpB)
ABC-type sugar transport system, ATPase component MalK (MalK) (PDB:2ONK)
ABC-type uncharacterized transport system, ATPase component (PUBMED:10686096)
Acetoacetate decarboxylase (Adc) (PDB:3BGT)
ACT domain, ACT-7 family (ACT-7) (PDB:1ZHV) (PUBMED:16987805)
Acyl carrier protein (AcpP) (PDB:1ACP)!!!Acyl-CoA thioesterase FadM (FadM) (PDB:2FUJ)!!!NAD(P)-dependent dehydrogenase, short-chain alcohol dehydrogenase family (FabG) (PDB:6L1H)!!!Phosphopantetheinyl transferase (Sfp) (PDB:1QR0)
Acyl transferase domain in polyketide synthase (PKS) enzymes (PksD) (PDB:6IYO)!!!NADP-dependent 3-hydroxy acid dehydrogenase YdfG (YdfG) (PDB:3P19)
Adenine specific DNA methylase Mod (Mod) (PDB:4ZCF)
Adenylate cyclase, class 3 (AcyC) (PDB:1AB8)!!!AraC-type DNA-binding domain and AraC-containing proteins (AraC) (PDB:1BL0)
Adenylate cyclase, class 3 (AcyC) (PDB:1AB8)!!!Hemerythrin (PDB:1A7D)
Adenylate cyclase, class 3 (AcyC) (PDB:1AB8)!!!Predicted ATPase
Adenylate cyclase, class 3 (AcyC) (PDB:1AB8)!!!Predicted component of the type VI protein secretion system, contains a FHA domain (PDB:1DMZ) (PUBMED:16698547)
Adenylate cyclase, class 3 (AcyC) (PDB:1AB8)!!!Signal transduction histidine kinase NarQ, nitrate/nitrite-specific (NarQ)
Alcohol dehydrogenase, class IV (EutG) (PDB:6AHC)
Ankyrin repeat (ANKYR) (PDB:6AUN)!!!Glutaminase (GlsA) (PDB:1MKI)
Archaeal adenylate kinase (AdkA) (PDB:1KI9)
Arginyl-tRNA--protein-N-Asp/Glu arginylyltransferase (Ate1)
Aryl-phospho-beta-D-glucosidase BglC, GH1 family (BglC)
ATPase/GTPase, AAA15 family
Biotin carboxylase (AccC) (PDB:1BNC)!!!FMN-dependent dehydrogenase, includes L-lactate dehydrogenase and type II isopentenyl diphosphate isomerase (LldD) (PDB:6AI7)
Branched-chain amino acid ABC-type transport system, permease component (LivH)
cAMP-binding domain of CRP or a regulatory subunit of cAMP-dependent protein kinases (Crp) (PDB:1FT9)!!!EAL domain, c-di-GMP-specific phosphodiesterase class I (or its enzymatically inactive variant) (EAL) (PDB:2BAS)
cAMP-binding domain of CRP or a regulatory subunit of cAMP-dependent protein kinases (Crp) (PDB:1FT9)!!!Ribonuclease BN, tRNA processing enzyme (ElaC) (PDB:1WW1)
Cbb3-type cytochrome oxidase, cytochrome c subunit FixO (CcoO) (PDB:3MK7)
CBS domain (CBS) (PDB:1B3O)!!!ACT domain-containing protein (ACTx2)
Cell wall hydrolase CwlJ, involved in spore germination (CwlJ) (PDB:4F55)
CheY-like REC (receiver) domain, includes chemotaxis protein CheY and sporulation regulator Spo0F (CheY) (PDB:6QRJ)!!!PAS domain (PAS) (PDB:2MWG)!!!GAF domain (GAF)!!!Sensor histidine kinase WalK (WalK) (PDB:4I5S)
Chromosome segregation ATPase Smc (Smc) (PDB:5XG3)!!!Cbb3-type cytochrome oxidase, cytochrome c subunit FixO (CcoO) (PDB:3MK7)!!!Cytochrome c2 (Cyc7) (PDB:1YEA)
CRISPR-Cas system endoribonuclease Cas6f/Csy4, RAMP superfamily (Cas6f)
CRISPR-Cas system type I-F effector complex subunit Cas5f/Csy2, RAMP superfamily (Cas5f)
CRISPR-Cas system type I-F effector complex subunit Cas7f/Csy3, RAMP superfamily (Cas7f)
CRISPR-Cas type I system-associated endonuclease/helicase Cas3 (Cas3)!!!CRISPR-Cas type I-F system-associated endonuclease/helicase Cas3f, fused to Cas2 domain (Cas3f)
Cytochrome c, mono- and diheme variants (CccA) (PDB:1A2S)!!!Thiosulfate dehydrogenase TsdA, contains C-terminal cytochrome c domain (TsdA) (PUBMED:32457501)
Cytoskeletal protein CcmA, bactofilin family (CcmA) (PDB:2N3D)
dCTP deaminase (Dcd) (PDB:1XS1)
Deoxyhypusine synthase (DYS1) (PDB:1DHS)
Dihydroorotate dehydrogenase (PyrD) (PDB:1GT8)!!!NAD-dependent dihydropyrimidine dehydrogenase, PreA subunit (PreA)
Diphthamide synthase (EF-2-diphthine--ammonia ligase) (Dph6) (PDB:2D13)
DNA modification methylase (YhdJ) (PDB:1BOO)!!!Chromosome segregation protein Spo0J, contains ParB-like nuclease domain (Spo0J) (PDB:1R71)
DNA replication protein DnaD (DnaD) (PDB:2I5U)
DNA topoisomerase I, ssDNA-binding Zn-finger and Zn-ribbon domains (YrdD) (PDB:1YUA)!!!Superfamily I DNA and/or RNA helicase (DNA2) (PDB:2GJK)!!!Phosphatidylserine/phosphatidylglycerophosphate/cardiolipin synthase (Cls) (PDB:1BYR)
DNA/RNA endonuclease G, NUC1 (NUC1) (PDB:1G8T)
DNA-binding response regulator, NarL/FixJ family, contains REC and HTH domains (CitB) (PDB:1A04)!!!PAS domain (PAS) (PDB:2MWG)
DNA-binding response regulator, OmpR family, contains REC and winged-helix (wHTH) domain (OmpR) (PDB:1XHF)!!!CheY-like REC (receiver) domain, includes chemotaxis protein CheY and sporulation regulator Spo0F (CheY) (PDB:6QRJ)!!!Sensor histidine kinase WalK (WalK) (PDB:4I5S)
DNA-binding response regulator, OmpR family, contains REC and winged-helix (wHTH) domain (OmpR) (PDB:1XHF)!!!HD-like signal output (HDOD) domain, no enzymatic activity (HDOD) (PDB:1VQR)!!!Signal transduction histidine kinase regulating C4-dicarboxylate transport system (PDB:4GCZ)
DNA-binding response regulator, OmpR family, contains REC and winged-helix (wHTH) domain (OmpR) (PDB:1XHF)!!!Type II secretory pathway ATPase GspE/PulE or T4P pilus assembly pathway ATPase PilB (PulE) (PDB:4KSR)!!!Two-component response regulator, PleD family, consists of two REC domains and a diguanylate cyclase (GGDEF) domain (PleD) (PDB:1W25)
DNA-binding transcriptional regulator, FrmR family (FrmR) (PDB:2HH7)
DNA-binding transcriptional regulator, XRE-family HTH domain (XRE) (PDB:1UTX)!!!Zn-dependent peptidase ImmA, M78 family (ImmA) (PDB:3DTE)
Endo-1,4-beta-D-glucanase Y (BcsZ) (PDB:1CEM)
Endonuclease YncB, thermonuclease family (YncB)!!!DNA uptake protein ComE or related DNA-binding protein (ComEA) (PDB:2DUY)
EntF, seryl-AMP synthase component of non-ribosomal peptide synthetase (EntF) (PDB:5ES5)!!!Uncharacterized conserved protein, contains a NRPS condensation (elongation) domain
ERCC4-type crossover junction endonuclease (MUS81) (PDB:1J22)
Fibronectin type 3 domain (FN3)!!!Outer membrane protein chaperone/metalloprotease BepA/YfgC, contains M48 and TPR domains (BepA) (PDB:6AIT) (PUBMED:24003122)
Flavin-binding protein dodecin (PDB:1MOG) (PUBMED:12679016)
Formylglycine-generating enzyme, required for sulfatase activity, contains SUMF1/FGE domain (YfmG) (PDB:2AFT)!!!Predicted P-loop ATPase, KAP-like
GAF domain (GAF)!!!HD-GYP domain, c-di-GMP phosphodiesterase class II (or its inactivated variant) (HDGYP) (PDB:5Z7C) (PUBMED:23475961)
GGDEF domain, diguanylate cyclase (c-di-GMP synthetase) or its enzymatically inactive variants (GGDEF) (PDB:6D9M)!!!EAL domain, c-di-GMP-specific phosphodiesterase class I (or its enzymatically inactive variant) (EAL) (PDB:2BAS)!!!PAS domain (PAS) (PDB:2MWG)!!!DNA-binding transcriptional response regulator, NtrC family, contains REC, AAA-type ATPase, and a Fis-type DNA-binding domains (AtoC) (PDB…
Glycosyltransferase involved in cell wall bisynthesis (RfaB) (PDB:2IV7)!!!Glycosyltransferase, GT2 family (WcaE) (PDB:2Z86)!!!Type IV pilus assembly protein PilF/PilW (PilF) (PDB:2VQ2) (PUBMED:16403447)!!!Uncharacterized conserved protein!!!Outer membrane protein chaperone/metalloprotease BepA/YfgC, contains M48 and TPR domains (BepA) (PDB:6AIT) (PUBMED:24003122)
Glycosyltransferase involved in cell wall bisynthesis (WcaA) (PDB:5MLZ)!!!UDP:flavonoid glycosyltransferase YjiC, YdhE family (YjiC) (PDB:2ACV) (PUBMED:23974133)
HAMP domain (HAMP)
Heme/copper-type cytochrome/quinol oxidase, subunit 1 (CyoB) (PDB:1AR1)
Heme/copper-type cytochrome/quinol oxidase, subunit 2 (CyoA) (PDB:1CYW)!!!Multicopper oxidase with three cupredoxin domains (includes cell division protein FtsP and spore coat protein CotA) (SufI) (PDB:2YXV)
Heme/copper-type cytochrome/quinol oxidase, subunit 3 (CyoC) (PDB:1QLE)
Holliday junction resolvase RusA (prophage-encoded endonuclease) (RusA) (PDB:1Q8R)
Integrase/recombinase, includes phage integrase (FimB)
Isocitrate dehydrogenase (Icd) (PDB:1IDD)
K+-sensing histidine kinase KdpD (KdpD) (PDB:2KSF)!!!HAMP domain (HAMP)
L-asparaginase/archaeal Glu-tRNAGln amidotransferase subunit D (AnsA) (PDB:1ZQ1)
Lipopolysaccharide biosynthesis regulator YciM/LapB, contains six TPR domains and a C-terminal metal-binding domain (LapB) (PDB:4ZLH) (PUBMED:24187084;24266962)
Magnetosome formation protein MamQ, lipoprotein antigen LemA family (LemA) (PDB:2ETD) (PUBMED:14638756;20212111;26884433)
Malate/lactate/ureidoglycolate dehydrogenase, LDH2 family (AllD) (PDB:1NXU)
Mannose-1-phosphate guanylyltransferase (CpsB) (PDB:2QH5)
Membrane protein TolA involved in colicin uptake (TolA) (PDB:1S62)
Membrane-bound lytic murein transglycosylase (MltA) (PDB:2AE0)
Methylphosphotriester-DNA--protein-cysteine methyltransferase (N-terminal fragment of Ada), contains Zn-binding and two AraC-type DNA-binding domains (AdaA) (PDB:1ADN)
Molecular chaperone, HSP90 family (HtpG) (PDB:1Y4S) (PUBMED:30150682)!!!Signal transduction histidine kinase regulating C4-dicarboxylate transport system (PDB:4GCZ)
Mu-like prophage DNA circulation protein
Mu-like prophage I protein
Mu-like prophage protein gp46 (gp46)
Mu-like prophage tail protein gpP (PDB:3D37)
Mu-like prophage tail sheath protein gpL (gpL)
Myo-inositol-1-phosphate synthase (INO1) (PDB:1GR0)
Na+(or H+)/acetate symporter ActP (ActP)
Na+/H+ antiporter NhaA (NhaA) (PDB:1ZCD) (PUBMED:25746996)
Na+/phosphate symporter (NptA)
Na+-translocating membrane potential-generating system subunit MpsB, UPF0753/DUF2309 family (MpsB) (PUBMED:21467222;25448817)
N-acetylneuraminic acid mutarotase (NanM) (PDB:2UVK) (PUBMED:18063573)
NAD kinase (NadK) (PDB:1SUW)!!!Archaeal fructose-1,6-bisphosphatase or related enzyme, inositol monophosphatase family (SuhB) (PDB:1AWB)
NAD/NADP transhydrogenase alpha subunit (PntA) (PDB:1F8G)
NAD/NADP transhydrogenase beta subunit (PntB) (PDB:1D4O)
N-Dimethylarginine dimethylaminohydrolase (DdaH) (PDB:6LRH)
Ornithine cyclodeaminase/archaeal alanine dehydrogenase, mu-crystallin family (OCDMu) (PDB:2I99)
Outer membrane protein assembly factor BamE, lipoprotein component of the BamABCDE complex (BamE) (PDB:2KM7)
PAS domain (PAS) (PDB:2MWG)!!!DNA-binding transcriptional response regulator, NtrC family, contains REC, AAA-type ATPase, and a Fis-type DNA-binding domains (AtoC) (PDB:1ZY2)!!!Signal transduction histidine kinase ComP (ComP) (PDB:4GT8)
PAS domain (PAS) (PDB:2MWG)!!!GAF domain (GAF)!!!Two-component response regulator, PleD family, consists of two REC domains and a diguanylate cyclase (GGDEF) domain (PleD) (PDB:1W25)!!!Bacteriophytochrome (light-regulated signal transduction histidine kinase) (PDB:2VEA)
PAS domain (PAS) (PDB:2MWG)!!!Hemerythrin (PDB:1A7D)!!!Signal transduction histidine kinase regulating C4-dicarboxylate transport system (PDB:4GCZ)
Periplasmic component TolB of the Tol biopolymer transport system (TolB) (PDB:1C5K)!!!WD40 repeat (WD40) (PDB:3UVN)!!!ATP-, maltotriose- and DNA-dependent transcriptional regulator MalT (MalT)
Periplasmic serine protease, S1-C subfamily, contain C-terminal PDZ domain (DegQ) (PDB:2HGA) (PUBMED:29686141)!!!Sulfite exporter TauE/SafE/YfcA and related permeases, UPF0721 family (TauE) (PUBMED:21183667;22797525)
Periplasmic serine protease, S1-C subfamily, contain C-terminal PDZ domain (DegQ) (PDB:2HGA) (PUBMED:29686141)!!!Tetratricopeptide (TPR) repeat (TPR) (PDB:3AS4)
Phage head maturation protease
Phage head-tail adaptor (PDB:2Y3D)
Phage large terminase packaging protein
Phage portal protein BeeE (BeeE)
Phage terminase large subunit (XtmB) (PDB:4IDH)
Phage terminase large subunit!!!Uncharacterized conserved protein (PUBMED:23071111)
Phage terminase, small subunit (XtmA) (PDB:4ZC3)
Phage terminase-like protein, large subunit, contains N-terminal HTH domain (YmfN)
Phage-related lysozyme (muramidase), GH24 family (RrrD) (PDB:4ZPU)
Phage-related minor tail protein (YqbO)
Phage-related protein, predicted endonuclease
Phage-related tail protein
Phosphatidylglycerophosphate synthase (PgsA) (PDB:4MND)!!!Choline kinase (PDB:4MND)
Plasmid stability protein StbC1, contains ribbon-helix-helix domain (StbC1) (PUBMED:30728866)
Polysaccharide pyruvyl transferase family protein WcaK (colanic acid biosynthesis) (WcaK)
Post-segregation antitoxin (ccd killing mechanism protein) encoded by the F plasmid (PDB:2ADL)
Predicted amidohydrolase YtcJ (YtcJ) (PDB:3ICJ)
Predicted amino acid dehydrogenase
Predicted ATPase, archaeal AAA+ ATPase superfamily!!!Cytochrome c-type biogenesis protein CcmH/NrfG (NrfG)!!!Uncharacterized conserved protein related to plant photosystem II stability/assembly factor (PDB:2XBG)
Predicted ATP-dependent carboligase, ATP-grasp superfamily
Predicted DNA-binding transcriptional regulator YobV, contains HTH and WYL domains (YobV)
Predicted endonuclease, GIY-YIG superfamily (YhbQ) (PDB:1YWL)
Predicted extracellular nuclease
Predicted helicase (PDB:5FFJ)
Predicted membrane glycosyltransferase TK1552, contains 6-pyruvoyl-tetrahydropterin synthase (PTPS)-related domain (PTPS)
Predicted nucleic-acid-binding protein, contains Zn-ribbon domain (YpzJ)
Predicted phage phi-C31 gp36 major capsid-like protein (gp36)
Predicted restriction endonuclease
Predicted small integral membrane protein
Predicted transcriptional regulator, contains an HTH and PUA-like domains
Predicted transposase YbfD/YdcC associated with H repeats (YhhI)
Predicted type IV restriction endonuclease
Putative alpha-1,2-mannosidase (PDB:2WVX)
Recombinational DNA repair protein RecT (RecT)
REP element-mobilizing transposase RayT (RAYT) (PDB:4ER8)!!!Predicted helicase (PDB:5FFJ)
Response regulator c-di-GMP phosphodiesterase, RpfG family, contains REC and HD-GYP domains (RpfG)!!!Two-component response regulator, PleD family, consists of two REC domains and a diguanylate cyclase (GGDEF) domain (PleD) (PDB:1W25)
Restriction endonuclease, type III RM system (PM0699)
Ribosomal protein L34 (RpmH) (PDB:6SPB)
Ribosome association toxin PasT (RatA) of the RatAB toxin-antitoxin module (PasT) (PDB:1T17) (PUBMED:21323758)
RIO-like serine/threonine protein kinase fused to N-terminal HTH domain (RIO2) (PDB:1TQI)
RocR-type transcriptional regulator, contains PAS, AAA-type ATPase, and DNA-binding Fis domains (RocR)!!!Signal transduction histidine kinase regulating C4-dicarboxylate transport system (PDB:4GCZ)
Serine/threonine protein kinase (SPS1) (PDB:6G4J)!!!Adenylate cyclase, class 3 (AcyC) (PDB:1AB8)!!!GAF domain (GAF)!!!Predicted ATPase
Serine/threonine protein kinase (SPS1) (PDB:6G4J)!!!Membrane protein TolA involved in colicin uptake (TolA) (PDB:1S62)
Serine/threonine protein kinase HipA, toxin component of the HipAB toxin-antitoxin module (HipA) (PDB:2WIU)
Serine/threonine protein phosphatase PrpC (PTC1) (PDB:6IHL)
Signal recognition particle receptor subunit beta, a GTPase (Srp102) (PDB:1NRJ)
Signal transduction histidine kinase (BaeS) (PDB:1JOY)!!!CheY-like REC (receiver) domain, includes chemotaxis protein CheY and sporulation regulator Spo0F (CheY) (PDB:6QRJ)!!!Ligand-binding sensor domain (PocR)
Signal transduction histidine kinase (BaeS) (PDB:1JOY)!!!CheY-like REC (receiver) domain, includes chemotaxis protein CheY and sporulation regulator Spo0F (CheY) (PDB:6QRJ)!!!PAS domain (PAS) (PDB:2MWG)!!!GAF domain (GAF)!!!Two-component response regulator, PleD family, consists of two REC domains and a diguanylate cyclase (GGDEF) domain (PleD) (PDB:1W25)
Signal transduction histidine kinase (BaeS) (PDB:1JOY)!!!DNA-binding response regulator, OmpR family, contains REC and winged-helix (wHTH) domain (OmpR) (PDB:1XHF)!!!PAS domain (PAS) (PDB:2MWG)
Signal transduction histidine kinase (BaeS) (PDB:1JOY)!!!Ligand-binding sensor domain (PocR)
Signal transduction histidine kinase (BaeS) (PDB:1JOY)!!!Periplasmic ligand-binding sensor domain (PDB:4A2L)
Spore coat protein CotH (CotH) (PDB:5JD9)
Spore germination protein YkwD and related proteins with CAP (CSP/antigen 5/PR1) domain (YkwD) (PDB:1CFE) (PUBMED:31199835)!!!Ca2+-binding protein, RTX toxin-related (PDB:1AF0) (PUBMED:15135544)
SPX domain-containing protein involved in vacuolar polyphosphate accumulation (PDB:3G3O)
ssDNA abasic site-binding protein YedK/HMCES, SRAP family (SRAP) (PDB:1ZN6) (PUBMED:30554877;31504793)
Sulfate permease or related transporter, MFS superfamily (SUL1) (PDB:3NY7)!!!cAMP-binding domain of CRP or a regulatory subunit of cAMP-dependent protein kinases (Crp) (PDB:1FT9)
Sulfate permease or related transporter, MFS superfamily (SUL1) (PDB:3NY7)!!!cAMP-binding domain of CRP or a regulatory subunit of cAMP-dependent protein kinases (Crp) (PDB:1FT9)!!!Glutaminase (GlsA) (PDB:1MKI)
Sulfur carrier protein TusA (tRNA thiolation, molybdenum cofactor biosynthesis) (TusA) (PDB:1DCJ) (PUBMED:23894086)!!!NADPH-dependent 2,4-dienoyl-CoA reductase, sulfur reductase, or a related oxidoreductase (FadH2) (PDB:1VRQ)!!!Rhodanese-related sulfurtransferase (PspE) (PDB:1TQ1)!!!Peroxiredoxin family protein (YrkE) (PDB:2QS7)
Superfamily II DNA or RNA helicase (SSL2) (PDB:6JDE)!!!HKD family nuclease
Transcription elongation factor, GreA/GreB family (GreA) (PDB:1GRJ)!!!Superfamily I DNA and/or RNA helicase (DNA2) (PDB:2GJK)!!!Very-short-patch-repair endonuclease (YcjD) (PDB:3HRL)
Transcriptional regulator, contains XRE-family HTH domain (HipB) (PDB:1ADR)!!!Zn-dependent peptidase ImmA, M78 family (ImmA) (PDB:3DTE)
Transposase and inactivated derivatives, IS1 family (InsB)!!!Transposase InsA (InsA)
Transposase and inactivated derivatives, IS30 family (Tra8)
Transposase InsO and inactivated derivatives (Tra5)
tRNA G10 N-methylase Trm11 (Trm11) (PDB:5E71)
Type I restriction-modification system, DNA methylase subunit (HsdM) (PDB:2AR0) (PUBMED:26872910)!!!Predicted type IV restriction endonuclease
Type III restriction endonuclease (ResIII)
UDP-N-acetylglucosamine pyrophosphorylase (QRI1) (PDB:1JV1)
Uncharacterized conserved protein YaaW, UPF0174 family (YaaW)
Uncharacterized conserved protein YdaU, DUF1376 family (YdaU)
Uncharacterized conserved protein YecA, UPF0149 family, contains C-terminal Zn-binding SEC-C motif (YecA)
Uncharacterized conserved protein YegP, UPF0339 family (YegP) (PDB:2K49)
Uncharacterized conserved protein YydD, contains DUF2326 domain (YydB)
Uncharacterized conserved protein, contains GBA2_N and DUF608 domains (PDB:5BVU)
Uncharacterized conserved protein, contains restriction enzyme R protein N terminal (HSDR_N) domain
Uncharacterized conserved protein, UPF0335 family (PDB:6CFY)
Uncharacterized domain associated with phage/plasmid primase!!!Predicted P-loop ATPase and inactivated derivatives
Uncharacterized lipoprotein YddW, UPF0748 family (YddW) (PDB:5OQ2)
Uncharacterized membrane protein YdbT, contains bPH2 (bacterial pleckstrin homology) domain (YdbT)
Uncharacterized membrane protein, DUF4212 domain
Uncharacterized phage protein gp47/JayE (JayE)
Uncharacterized protein, contains phage Mu head morphogenesis gpF-like domain
Zn-dependent peptidase ImmA, M78 family (ImmA) (PDB:3DTE)!!!Plasmid maintenance system antidote protein VapI, contains XRE-type HTH domain (VapI) (PDB:4MCT)

## Sheet: Table S3
Table S3 Sampling information and DNA content for all samples used in this study.
Sample ID	Trench	Sediment layer	Depth (m)	Latitude (°W)	Longtitude (°S)	Total bp of short reads (Gbps)	Total assembled contigs	Number of reads	Contig N50	Annotation
Diamantina_Trench_FDZ157_6204.5_0-2cm	Diamantina	0-2cm	6204.5	-33.8709	103.739	127.5	7743892	201924575	1807511	1
Diamantina_Trench_FDZ157_6204.5_16-18cm	Diamantina	16-18cm	6204.5	-33.8709	103.739	175.38	3731495	277759768	780362	2
Diamantina_Trench_FDZ157_6204.5_24-26cm	Diamantina	24-26cm	6204.5	-33.8709	103.739	156.6	6640375	248015790	1623685	3
Diamantina_Trench_FDZ157_6204.5_2-4cm	Diamantina	2-4cm	6204.5	-33.8709	103.739	138.06	6822210	218659297	1604350	4
Diamantina_Trench_FDZ157_6204.5_32-34cm	Diamantina	32-34cm	6204.5	-33.8709	103.739	113.7	1678503	180082574	325652	5
Diamantina_Trench_FDZ157_6204.5_4-6cm	Diamantina	4-6cm	6204.5	-33.8709	103.739	179.02	7479167	283531788	1601300	6
Diamantina_Trench_FDZ157_6204.5_8-10cm	Diamantina	8-10cm	6204.5	-33.8709	103.739	118.98	5717362	188428348	1194219	7
Diamantina_Trench_FDZ159_7002.1_0-2cm	Diamantina	0-2cm	7002.1	-33.62016	101.363	218.48	4542122	346035590	949014	8
Diamantina_Trench_FDZ159_7002.1_2-4cm	Diamantina	2-4cm	7002.1	-33.62016	101.363	97.18	2159386	153912086	518260	9
Diamantina_Trench_FDZ159_7002.1_8-10cm	Diamantina	8-10cm	7002.1	-33.62016	101.363	220.52	3694522	349242775	724662	10
Diamantina_Trench_FDZ160_6527_0-2cm	Diamantina	0-2cm	6527	-33.2286	101.445	119.28	8260417	188902863	1927384	11
Diamantina_Trench_FDZ160_6527_2-4cm	Diamantina	2-4cm	6527	-33.2286	101.445	133.98	3618693	212203672	815155	12
Diamantina_Trench_FDZ160_6527_4-6cm	Diamantina	4-6cm	6527	-33.2286	101.445	123.1	4115005	194982237	866356	13
Diamantina_Trench_FDZ161_7003.3_0-2cm	Diamantina	0-2cm	7003.3	-33.62054	101.358	189.74	9162283	300513797	2062998	14
Diamantina_Trench_FDZ161_7003.3_2-4cm	Diamantina	2-4cm	7003.3	-33.62054	101.358	128.82	5898542	204034280	1261885	15
Diamantina_Trench_FDZ161_7003.3_4-6cm	Diamantina	4-6cm	7003.3	-33.62054	101.358	107.28	3208958	169918316	669273	16
Diamantina_Trench_FDZ164_6792_0-2cm	Diamantina	0-2cm	6792	-33.43538	101.256	149	9617889	235088680	2262924	17
Diamantina_Trench_FDZ164_6792_2-4cm	Diamantina	2-4cm	6792	-33.43538	101.256	173.86	10812295	275348985	2498891	18
Diamantina_Trench_FDZ164_6792_4-6cm	Diamantina	4-6cm	6792	-33.43538	101.256	133.22	6540989	210994854	1414250	19
Diamantina_Trench_FDZ164_6792_8-10cm	Diamantina	8-10cm	6792	-33.43538	101.256	129.82	1854664	205594900	405846	20
Diamantina_Trench_FDZ165_6724.7_0-2cm	Diamantina	0-2cm	6724.7	-33.37185	101.424	151.7	6543116	240269224	1520909	21
Diamantina_Trench_FDZ165_6724.7_2-4cm	Diamantina	2-4cm	6724.7	-33.37185	101.424	153.06	6211324	242424851	1442934	22
Diamantina_Trench_FDZ165_6724.7_4-6cm	Diamantina	4-6cm	6724.7	-33.37185	101.424	166.64	5199735	263921717	1033312	23
Diamantina_Trench_FDZ167_5953_0-2cm	Diamantina	0-2cm	5953	-33.16756	100.652	170.16	5960021	269491319	1273447	24
Diamantina_Trench_FDZ167_5953_16-18cm	Diamantina	16-18cm	5953	-33.16756	100.652	183.34	3030578	290357769	337222	25
Diamantina_Trench_FDZ167_5953_2-4cm	Diamantina	2-4cm	5953	-33.16756	100.652	229.26	6179227	363105729	1292171	26
Diamantina_Trench_FDZ167_5953_4-6cm	Diamantina	4-6cm	5953	-33.16756	100.652	212.64	3516829	336773349	506314	27
Diamantina_Trench_FDZ167_5953_8-10cm	Diamantina	8-10cm	5953	-33.16756	100.652	123.68	323056	195878994	29013	28
Diamantina_Trench_FDZ168_5878.6_0-2cm	Diamantina	0-2cm	5878.6	-33.05833	100.281	129.26	8287517	204712939	1993596	29
Diamantina_Trench_FDZ168_5878.6_16-18cm	Diamantina	16-18cm	5878.6	-33.05833	100.281	141	1518007	223302625	369889	30
Diamantina_Trench_FDZ168_5878.6_2-4cm	Diamantina	2-4cm	5878.6	-33.05833	100.281	123.18	7617007	195098435	1781411	31
Diamantina_Trench_FDZ168_5878.6_4-6cm	Diamantina	4-6cm	5878.6	-33.05833	100.281	165.36	8731635	261886786	2044196	32
Diamantina_Trench_FDZ168_5878.6_8-10cm	Diamantina	8-10cm	5878.6	-33.05833	100.281	116.42	4779913	184404276	1010653	33
Diamantina_Trench_FDZ169_5154_0-2cm	Diamantina	0-2cm	5154	-32.6881	99.4193	81.08	189711	128426271	6437	34
Diamantina_Trench_FDZ169_5154_4-6cm	Diamantina	4-6cm	5154	-32.6881	99.4193	130.72	17604	207022658	923762	35
Diamantina_Trench_FDZ171_5321.5_0-2cm	Diamantina	0-2cm	5321.5	-32.3419	95.2768	107	7311803	169461112	1860832	36
Diamantina_Trench_FDZ171_5321.5_24-26cm	Diamantina	24-26cm	5321.5	-32.3419	95.2768	126.06	2427521	199657060	579577	37
Diamantina_Trench_FDZ171_5321.5_2-4cm	Diamantina	2-4cm	5321.5	-32.3419	95.2768	146.5	10625262	232027034	2617072	38
Diamantina_Trench_FDZ171_5321.5_4-6cm	Diamantina	4-6cm	5321.5	-32.3419	95.2768	143.92	9829931	227928405	2429871	39
Diamantina_Trench_FDZ171_5321.5_8-10cm	Diamantina	8-10cm	5321.5	-32.3419	95.2768	100.5	6693725	159178774	1563666	40
Diamantina_Trench_FDZ174_5660_0-2cm	Diamantina	0-2cm	5660	-32.7811	97.265	109.94	6329697	174116142	1627207	41
Diamantina_Trench_FDZ174_5660_2-4cm	Diamantina	2-4cm	5660	-32.7811	97.265	114.56	6767767	181445177	1711534	42
Diamantina_Trench_FDZ174_5660_4-6cm	Diamantina	4-6cm	5660	-32.7811	97.265	115.18	6950363	182419713	1776819	43
Diamantina_Trench_FDZ175_3059.5_2-4cm	Diamantina	2-4cm	3059.5	-32.6747	97.5325	207.1	2343109	328006271	482062	44
Diamantina_Trench_FDZ176_5333.2_0-2cm	Diamantina	0-2cm	5333.2	-32.5836	97.7319	102.18	5973576	161851865	1506396	45
Diamantina_Trench_FDZ178_5677_0-2cm	Diamantina	0-2cm	5677	-32.7188	98.5768	127.96	8442966	202673498	2179789	46
Diamantina_Trench_FDZ178_5677_2-4cm	Diamantina	2-4cm	5677	-32.7188	98.5768	135.7	9367750	214908294	2224992	47
Diamantina_Trench_FDZ178_5677_4-6cm	Diamantina	4-6cm	5677	-32.7188	98.5768	127.02	7443724	201186509	1777158	48
Diamantina_Trench_FDZ179_5135_24-26cm	Diamantina	24-26cm	5135	-32.7256	99.4404	44.72	108066	70826498	7166	49
Diamantina_Trench_FDZ179_5135_2-4cm	Diamantina	2-4cm	5135	-32.7256	99.4404	117.34	7920878	185845754	1945764	50
Diamantina_Trench_FDZ180_6607.1_0-2cm	Diamantina	0-2cm	6607.1	-34.1252	101.523	123.82	3578278	196108267	764888	51
Diamantina_Trench_FDZ180_6607.1_2-4cm	Diamantina	2-4cm	6607.1	-34.1252	101.523	183.26	2933812	290230918	520267	52
Diamantina_Trench_FDZ180_6607.1_4-6cm	Diamantina	4-6cm	6607.1	-34.1252	101.523	35.66	1179574	56502870	255009	53
Diamantina_Trench_FDZ180_6607.1_8-10cm	Diamantina	8-10cm	6607.1	-34.1252	101.523	179.08	1740517	283631451	336992	54
Diamantina_Trench_FDZ181_6614_0-2cm	Diamantina	0-2cm	6614	-35.2109	102.506	103.08	6336730	163254921	1560616	55
Diamantina_Trench_FDZ181_6614_2-4cm	Diamantina	2-4cm	6614	-35.2109	102.506	111.18	4561274	176080238	1129784	56
Diamantina_Trench_FDZ181_6614_4-6cm	Diamantina	4-6cm	6614	-35.2109	102.506	121.06	5441505	191728474	1124175	57
Diamantina_Trench_FDZ181_6614_8-10cm	Diamantina	8-10cm	6614	-35.2109	102.506	159.48	6924853	252583875	1602086	58
Diamantina_Trench_FDZ182_6900_0-2cm	Diamantina	0-2cm	6900	-35.2109	102.506	135.84	6998486	215158827	1529300	59
Diamantina_Trench_FDZ182_6900_2-4cm	Diamantina	2-4cm	6900	-35.2109	102.506	107.72	2984415	170617263	619535	60
Diamantina_Trench_FDZ182_6900_4-6cm	Diamantina	4-6cm	6900	-35.2109	102.506	120.48	4831832	190818617	1016143	61
Diamantina_Trench_FDZ182_6900_8-10cm	Diamantina	8-10cm	6900	-35.2109	102.506	82.34	434236	130429316	54592	62
Diamantina_Trench_FDZ183_6552.5_0-2cm	Diamantina	0-2cm	6552.5	-34.3894	101.856	127.48	8965340	201907537	2048481	63
Diamantina_Trench_FDZ183_6552.5_2-4cm	Diamantina	2-4cm	6552.5	-34.3894	101.856	125.62	8033330	198951484	1856286	64
Diamantina_Trench_FDZ183_6552.5_4-6cm	Diamantina	4-6cm	6552.5	-34.3894	101.856	151.68	3477167	240236491	633616	65
Diamantina_Trench_FDZ183_6552.5_8-10cm	Diamantina	8-10cm	6552.5	-34.3894	101.856	136.7	4152233	216497095	950361	66
Diamantina_Trench_FDZ184_6528.5_0-2cm	Diamantina	0-2cm	6528.5	-33.9771	100.654	214.88	12149381	340333989	2777632	67
Diamantina_Trench_FDZ184_6528.5_2-4cm	Diamantina	2-4cm	6528.5	-33.9771	100.654	147.88	5239974	234221924	1178066	68
Diamantina_Trench_FDZ184_6528.5_4-6cm	Diamantina	4-6cm	6528.5	-33.9771	100.654	138.98	4882217	220129061	1142060	69
Diamantina_Trench_FDZ185_6599_0-2cm	Diamantina	0-2cm	6599	-35.6201	95.88	148.18	7322026	234674244	1465759	70
Diamantina_Trench_FDZ185_6599_16-18cm	Diamantina	16-18cm	6599	-35.6201	95.88	107.24	1062714	169860900	234801	71
Diamantina_Trench_FDZ185_6599_24-26cm	Diamantina	24-26cm	6599	-35.6201	95.88	152.12	258738	240942080	21132	72
Diamantina_Trench_FDZ185_6599_2-4cm	Diamantina	2-4cm	6599	-35.6201	95.88	150.8	5079065	238844290	948133	73
Diamantina_Trench_FDZ185_6599_30-32cm	Diamantina	30-32cm	6599	-35.6201	95.88	109.6	413674	173597914	32079	74
Diamantina_Trench_FDZ185_6599_4-6cm	Diamantina	4-6cm	6599	-35.6201	95.88	152.9	2014652	242153871	370495	75
Diamantina_Trench_FDZ185_6599_8-10cm	Diamantina	8-10cm	6599	-35.6201	95.88	182.52	1957493	289085365	404708	76
Diamantina_Trench_FDZ186_6573.9_0-2cm	Diamantina	0-2cm	6573.9	-35.8286	105.192	120.76	6968866	191265585	1655071	77
Diamantina_Trench_FDZ186_6573.9_2-4cm	Diamantina	2-4cm	6573.9	-35.8286	105.192	122.98	5821668	194769992	1344048	78
Diamantina_Trench_FDZ186_6573.9_4-6cm	Diamantina	4-6cm	6573.9	-35.8286	105.192	107.86	4304970	170834074	858138	79
Diamantina_Trench_FDZ186_6573.9_8-10cm	Diamantina	8-10cm	6573.9	-35.8286	105.192	154.24	4843655	244283119	1212379	80
Diamantina_Trench_FDZ187_6349.4_0-2cm	Diamantina	0-2cm	6349.4	-36.0528	106.158	148.62	6738800	235384636	1377262	81
Diamantina_Trench_FDZ187_6349.4_24-26cm	Diamantina	24-26cm	6349.4	-36.0528	106.158	151.78	7208224	240385904	1524799	82
Diamantina_Trench_FDZ187_6349.4_2-4cm	Diamantina	2-4cm	6349.4	-36.0528	106.158	306.64	5983279	485651169	1177296	83
Diamantina_Trench_FDZ187_6349.4_4-6cm	Diamantina	4-6cm	6349.4	-36.0528	106.158	116.48	2966822	184474013	583508	84
Diamantina_Trench_FDZ187_6349.4_8-10cm	Diamantina	8-10cm	6349.4	-36.0528	106.158	126.02	3001552	199607234	554006	85
Kermadec_Trench_FDZ126_6033_0-2cm	Kermadec	0-2cm	6033	-30.5713	-177.099	184.74	14842725	292571014	3766276	86
Kermadec_Trench_FDZ126_6033_16-18cm	Kermadec	16-18cm	6033	-30.5713	-177.099	106.46	7642900	168630159	1722554	87
Kermadec_Trench_FDZ126_6033_24-26cm	Kermadec	24-26cm	6033	-30.5713	-177.099	151.66	10544370	240184039	2451512	88
Kermadec_Trench_FDZ126_6033_2-4cm	Kermadec	2-4cm	6033	-30.5713	-177.099	209.82	15834008	332311700	3779887	89
Kermadec_Trench_FDZ126_6033_4-6cm	Kermadec	4-6cm	6033	-30.5713	-177.099	152.24	10631179	241115142	2498424	90
Kermadec_Trench_FDZ126_6033_8-10cm	Kermadec	8-10cm	6033	-30.5713	-177.099	118.32	8719434	187400493	2022566	91
Kermadec_Trench_FDZ127_7600_0-2cm	Kermadec	0-2cm	7600	-30.689	-176.909	116.38	8610980	184320906	1965248	92
Kermadec_Trench_FDZ127_7600_16-18cm	Kermadec	16-18cm	7600	-30.689	-176.909	138.02	3049045	218589615	532215	93
Kermadec_Trench_FDZ127_7600_24-26cm	Kermadec	24-26cm	7600	-30.689	-176.909	180.02	2776848	285110653	462687	94
Kermadec_Trench_FDZ127_7600_2-4cm	Kermadec	2-4cm	7600	-30.689	-176.909	128.94	7803987	204219550	1922856	95
Kermadec_Trench_FDZ127_7600_4-6cm	Kermadec	4-6cm	7600	-30.689	-176.909	97.56	6311712	154534688	1338755	96
Kermadec_Trench_FDZ127_7600_8-10cm	Kermadec	8-10cm	7600	-30.689	-176.909	129.1	5589088	204457244	1075939	97
Kermadec_Trench_FDZ128_5825_0-2cm	Kermadec	0-2cm	5825	-31.0691	-176.049	128.82	10483795	204021598	2630945	98
Kermadec_Trench_FDZ128_5825_16-18cm	Kermadec	16-18cm	5825	-31.0691	-176.049	273.1	3154653	432528451	752358	99
Kermadec_Trench_FDZ128_5825_24-26cm	Kermadec	24-26cm	5825	-31.0691	-176.049	148.76	1368162	235590877	347428	100
Kermadec_Trench_FDZ128_5825_2-4cm	Kermadec	2-4cm	5825	-31.0691	-176.049	182.14	14310455	288453578	3502122	101
Kermadec_Trench_FDZ128_5825_4-6cm	Kermadec	4-6cm	5825	-31.0691	-176.049	118.48	7980677	187653780	1864044	102
Kermadec_Trench_FDZ128_5825_8-10cm	Kermadec	8-10cm	5825	-31.0691	-176.049	147.58	7568108	233722932	1684784	103
Kermadec_Trench_FDZ129_10100_0-2cm	Kermadec	0-2cm	10100	-31.9428	-177.301	200.38	9475709	317364428	1982283	104
Kermadec_Trench_FDZ129_10100_14-16cm	Kermadec	14-16cm	10100	-31.9428	-177.301	101.9	1312228	161400988	343359	105
Kermadec_Trench_FDZ129_10100_4-6cm	Kermadec	4-6cm	10100	-31.9428	-177.301	109.72	2153187	173786907	543332	106
Kermadec_Trench_FDZ129_10100_8-10cm	Kermadec	8-10cm	10100	-31.9428	-177.301	118.4	7833506	187533819	1902254	107
Kermadec_Trench_FDZ130_5861_0-2cm	Kermadec	0-2cm	5861	-32.4504	-178.042	120.54	9594424	190918444	2474031	108
Kermadec_Trench_FDZ130_5861_16-18cm	Kermadec	16-18cm	5861	-32.4504	-178.042	139.08	4587658	220259944	928379	109
Kermadec_Trench_FDZ130_5861_24-26cm	Kermadec	24-26cm	5861	-32.4504	-178.042	186.24	2317265	294957873	342353	110
Kermadec_Trench_FDZ130_5861_2-4cm	Kermadec	2-4cm	5861	-32.4504	-178.042	139.42	11365901	220808743	2870554	111
Kermadec_Trench_FDZ130_5861_32-34cm	Kermadec	32-34cm	5861	-32.4504	-178.042	161.34	697865	255521182	108056	112
Kermadec_Trench_FDZ130_5861_38-40cm	Kermadec	38-40cm	5861	-32.4504	-178.042	171.8	1563896	272091013	321452	113
Kermadec_Trench_FDZ130_5861_4-6cm	Kermadec	4-6cm	5861	-32.4504	-178.042	105.16	5247769	166570277	1239765	114
Kermadec_Trench_FDZ130_5861_8-10cm	Kermadec	8-10cm	5861	-32.4504	-178.042	132.26	10028126	209468740	2402868	115
Kermadec_Trench_FDZ131_6525_0-2cm	Kermadec	0-2cm	6525	-28.915	-176.25	113.76	8783139	180175889	2303713	116
Kermadec_Trench_FDZ131_6525_16-18cm	Kermadec	16-18cm	6525	-28.915	-176.25	118.44	4271941	187595055	691242	117
Kermadec_Trench_FDZ131_6525_24-26cm	Kermadec	24-26cm	6525	-28.915	-176.25	132.22	2696730	209402992	466061	118
Kermadec_Trench_FDZ131_6525_2-4cm	Kermadec	2-4cm	6525	-28.915	-176.25	237.22	20016772	375695190	4993678	119
Kermadec_Trench_FDZ131_6525_28-30cm	Kermadec	28-30cm	6525	-28.915	-176.25	116.7	2925642	184843201	431729	120
Kermadec_Trench_FDZ131_6525_4-6cm	Kermadec	4-6cm	6525	-28.915	-176.25	182.94	11915589	289728754	2668687	121
Kermadec_Trench_FDZ131_6525_8-10cm	Kermadec	8-10cm	6525	-28.915	-176.25	116.94	7378160	185225703	1720810	122
Kermadec_Trench_FDZ132_8922_0-2cm	Kermadec	0-2cm	8922	-28.9291	-176.101	183.92	10168600	291295517	2143634	123
Kermadec_Trench_FDZ132_8922_24-26cm	Kermadec	24-26cm	8922	-28.9291	-176.101	75.5	1199468	119597130	271919	124
Kermadec_Trench_FDZ132_8922_2-4cm	Kermadec	2-4cm	8922	-28.9291	-176.101	137.8	7238057	218250180	1494153	125
Kermadec_Trench_FDZ132_8922_4-6cm	Kermadec	4-6cm	8922	-28.9291	-176.101	118.5	5279003	187677526	1115245	126
Kermadec_Trench_FDZ132_8922_8-10cm	Kermadec	8-10cm	8922	-28.9291	-176.101	227.7	2263934	360619752	456459	127
Kermadec_Trench_FDZ134_9415_0-2cm	Kermadec	0-2cm	9415	-28.6883	-175.977	235.62	1101082	373156666	213722	128
Kermadec_Trench_FDZ134_9415_16-18cm	Kermadec	16-18cm	9415	-28.6883	-175.977	206.02	10851883	326273788	2251293	129
Kermadec_Trench_FDZ134_9415_24-26cm	Kermadec	24-26cm	9415	-28.6883	-175.977	186.74	5678745	295742648	1103000	130
Kermadec_Trench_FDZ134_9415_28-30cm	Kermadec	28-30cm	9415	-28.6883	-175.977	136.82	5106303	216695492	980493	131
Kermadec_Trench_FDZ135_9500_0-2cm	Kermadec	0-2cm	9500	-30.3766	-176.65	126	7269642	199565349	1603492	132
Kermadec_Trench_FDZ135_9500_2-4cm	Kermadec	2-4cm	9500	-30.3766	-176.65	104.56	3901453	165593594	878761	133
Kermadec_Trench_FDZ135_9500_30-32cm	Kermadec	30-32cm	9500	-30.3766	-176.65	77.54	960210	122816858	236056	134
Kermadec_Trench_FDZ135_9500_4-6cm	Kermadec	4-6cm	9500	-30.3766	-176.65	101.52	6156682	160788415	1350291	135
Kermadec_Trench_FDZ137_8100_0-2cm	Kermadec	0-2cm	8100	-28.4012	-175.993	99.06	7458615	156904344	1780863	136
Kermadec_Trench_FDZ137_8100_16-18cm	Kermadec	16-18cm	8100	-28.4012	-175.993	141.2	8107608	223624534	1609506	137
Kermadec_Trench_FDZ137_8100_24-26cm	Kermadec	24-26cm	8100	-28.4012	-175.993	121.06	9227077	191726647	2098019	138
Kermadec_Trench_FDZ137_8100_2-4cm	Kermadec	2-4cm	8100	-28.4012	-175.993	127.62	9556652	202134167	2158065	139
Kermadec_Trench_FDZ137_8100_4-6cm	Kermadec	4-6cm	8100	-28.4012	-175.993	104.38	7787983	165333971	1803937	140
Kermadec_Trench_FDZ137_8100_8-10cm	Kermadec	8-10cm	8100	-28.4012	-175.993	135.52	9400922	214642823	1976762	141
Kermadec_Trench_FDZ138_9100_0-2cm	Kermadec	0-2cm	9100	-27.536	-138.636	123.56	8317003	195698700	1786788	142
Kermadec_Trench_FDZ138_9100_16-18cm	Kermadec	16-18cm	9100	-27.536	-138.636	143.26	1677595	226892431	179290	143
Kermadec_Trench_FDZ138_9100_2-4cm	Kermadec	2-4cm	9100	-27.536	-138.636	134.34	8000309	212765370	1738873	144
Kermadec_Trench_FDZ138_9100_32-34cm	Kermadec	32-34cm	9100	-27.536	-138.636	53.7	902856	85068696	200615	145
Kermadec_Trench_FDZ138_9100_4-6cm	Kermadec	4-6cm	9100	-27.536	-138.636	135.56	7988751	214712532	1656635	146
Kermadec_Trench_FDZ138_9100_8-10cm	Kermadec	8-10cm	9100	-27.536	-138.636	145.98	6373478	231201539	1272752	147
Kermadec_Trench_FDZ139_7407_0-2cm	Kermadec	0-2cm	7407	-27.9732	-175.912	126.32	10038419	200078021	2471634	148
Kermadec_Trench_FDZ139_7407_16-18cm	Kermadec	16-18cm	7407	-27.9732	-175.912	161	3971530	255000117	626180	149
Kermadec_Trench_FDZ139_7407_24-26cm	Kermadec	24-26cm	7407	-27.9732	-175.912	129.62	1258707	205289597	171322	150
Kermadec_Trench_FDZ139_7407_2-4cm	Kermadec	2-4cm	7407	-27.9732	-175.912	140.4	9123956	222361982	2054812	151
Kermadec_Trench_FDZ139_7407_38-40cm	Kermadec	38-40cm	7407	-27.9732	-175.912	130.36	799401	206465868	81358	152
Kermadec_Trench_FDZ139_7407_4-6cm	Kermadec	4-6cm	7407	-27.9732	-175.912	144.36	8542394	228651584	1883702	153
Kermadec_Trench_FDZ139_7407_8-10cm	Kermadec	8-10cm	7407	-27.9732	-175.912	109.7	5706033	173758725	1165600	154
Kermadec_Trench_FDZ140_7800_0-2cm	Kermadec	0-2cm	7800	-29.3709	-175.919	110.3	5689481	174682876	1256688	155
Kermadec_Trench_FDZ140_7800_16-18cm	Kermadec	16-18cm	7800	-29.3709	-175.919	124.86	4343326	197750261	791720	156
Kermadec_Trench_FDZ140_7800_2-4cm	Kermadec	2-4cm	7800	-29.3709	-175.919	115.6	5629653	183102204	1208086	157
Kermadec_Trench_FDZ140_7800_4-6cm	Kermadec	4-6cm	7800	-29.3709	-175.919	116.38	8876711	184314834	1985987	158
Kermadec_Trench_FDZ140_7800_8-10cm	Kermadec	8-10cm	7800	-29.3709	-175.919	191.38	5078465	303107526	1203078	159
Kermadec_Trench_FDZ142_6471_0-2cm	Kermadec	0-2cm	6471	-35.5691	-179.003	147.7	12216224	233935469	2920647	160
Kermadec_Trench_FDZ142_6471_24-26cm	Kermadec	24-26cm	6471	-35.5691	-179.003	111.28	6448981	176250867	1137966	161
Kermadec_Trench_FDZ142_6471_2-4cm	Kermadec	2-4cm	6471	-35.5691	-179.003	112.16	9624298	177652995	2272294	162
Kermadec_Trench_FDZ142_6471_32-34cm	Kermadec	32-34cm	6471	-35.5691	-179.003	128	5299073	202735544	889657	163
Kermadec_Trench_FDZ142_6471_4-6cm	Kermadec	4-6cm	6471	-35.5691	-179.003	116.28	9146934	184166916	1966275	164
Kermadec_Trench_FDZ143_8081_0-2cm	Kermadec	0-2cm	8081	-34.345	-178.173	171.38	6957269	271419354	1359890	165
Kermadec_Trench_FDZ143_8081_16-18cm	Kermadec	16-18cm	8081	-34.345	-178.173	98.26	1511346	155613603	218865	166
Kermadec_Trench_FDZ143_8081_2-4cm	Kermadec	2-4cm	8081	-34.345	-178.173	223.98	11420862	354731476	2348998	167
Kermadec_Trench_FDZ143_8081_4-6cm	Kermadec	4-6cm	8081	-34.345	-178.173	123.2	4853035	195130379	942571	168
Kermadec_Trench_FDZ143_8081_8-10cm	Kermadec	8-10cm	8081	-34.345	-178.173	186.3	4519267	295047540	774812	169
Kermadec_Trench_FDZ147_9231.6_0-2cm	Kermadec	0-2cm	9231.6	-29.9604	-176.453	103.32	4873183	163651730	990988	170
Kermadec_Trench_FDZ147_9231.6_16-18cm	Kermadec	16-18cm	9231.6	-29.9604	-176.453	149.32	5507614	236491075	975004	171
Kermadec_Trench_FDZ147_9231.6_2-4cm	Kermadec	2-4cm	9231.6	-29.9604	-176.453	136.16	5132982	215650262	1117296	172
Kermadec_Trench_FDZ147_9231.6_28-30cm	Kermadec	28-30cm	9231.6	-29.9604	-176.453	150.48	3385292	238336828	634293	173
Kermadec_Trench_FDZ147_9231.6_4-6cm	Kermadec	4-6cm	9231.6	-29.9604	-176.453	101.92	6229667	161432389	1303882	174
Kermadec_Trench_FDZ147_9231.6_8-10cm	Kermadec	8-10cm	9231.6	-29.9604	-176.453	116.88	6206638	185127115	1257098	175
Kermadec_Trench_FDZ148_6389.5_0-2cm	Kermadec	0-2cm	6389.5	-29.1106	-176.309	128.06	10447885	202838642	2613372	176
Kermadec_Trench_FDZ148_6389.5_16-18cm	Kermadec	16-18cm	6389.5	-29.1106	-176.309	139.94	2893017	221651035	271947	177
Kermadec_Trench_FDZ148_6389.5_24-26cm	Kermadec	24-26cm	6389.5	-29.1106	-176.309	139.68	3830936	221238540	512324	178
Kermadec_Trench_FDZ148_6389.5_2-4cm	Kermadec	2-4cm	6389.5	-29.1106	-176.309	118.06	10135183	186975255	2432961	179
Kermadec_Trench_FDZ148_6389.5_32-34cm	Kermadec	32-34cm	6389.5	-29.1106	-176.309	101.62	1898505	160952046	210370	180
Kermadec_Trench_FDZ148_6389.5_36-38cm	Kermadec	36-38cm	6389.5	-29.1106	-176.309	102.12	1955870	161750717	219120	181
Kermadec_Trench_FDZ148_6389.5_4-6cm	Kermadec	4-6cm	6389.5	-29.1106	-176.309	107.24	8334962	169839856	1822434	182
Kermadec_Trench_FDZ148_6389.5_8-10cm	Kermadec	8-10cm	6389.5	-29.1106	-176.309	142.58	6545013	225804427	1150704	183
Kermadec_Trench_FDZ149_9286_0-2cm	Kermadec	0-2cm	9286	-28.6243	-175.974	126.4	5801745	200202985	1131486	184
Kermadec_Trench_FDZ149_9286_16-18cm	Kermadec	16-18cm	9286	-28.6243	-175.974	105.12	488847	166490535	75953	185
Kermadec_Trench_FDZ149_9286_24-26cm	Kermadec	24-26cm	9286	-28.6243	-175.974	155.58	786545	246408327	145329	186
Kermadec_Trench_FDZ149_9286_2-4cm	Kermadec	2-4cm	9286	-28.6243	-175.974	169.08	3370842	267787661	669986	187
Kermadec_Trench_FDZ149_9286_4-6cm	Kermadec	4-6cm	9286	-28.6243	-175.974	142.28	6740150	225355138	1258218	188
Kermadec_Trench_FDZ149_9286_8-10cm	Kermadec	8-10cm	9286	-28.6243	-175.974	134.04	5469569	212299187	1012776	189
Kermadec_Trench_FDZ151_2311_0-2cm	Kermadec	0-2cm	2311	-27.046	-178.151	34.88	435275	55257807	86311	190
Kermadec_Trench_FDZ152_6969_0-2cm	Kermadec	0-2cm	6969	-34.2276	-178.152	107.34	8855756	170007908	2133666	191
Kermadec_Trench_FDZ152_6969_16-18cm	Kermadec	16-18cm	6969	-34.2276	-178.152	175.74	2219030	278342486	358158	192
Kermadec_Trench_FDZ152_6969_24-26cm	Kermadec	24-26cm	6969	-34.2276	-178.152	115.58	2239529	183064032	441014	193
Kermadec_Trench_FDZ152_6969_2-4cm	Kermadec	2-4cm	6969	-34.2276	-178.152	88.32	6363862	139894599	1507875	194
Kermadec_Trench_FDZ152_6969_4-6cm	Kermadec	4-6cm	6969	-34.2276	-178.152	137.88	9581066	218382366	2019515	195
Kermadec_Trench_FDZ152_6969_8-10cm	Kermadec	8-10cm	6969	-34.2276	-178.152	94.36	3633234	149451163	750079	196
Kermadec_Trench_FDZ153_5383_0-2cm	Kermadec	0-2cm	5383	-36.7429	-179.473	123.38	9940352	195405854	2725695	197
Kermadec_Trench_FDZ153_5383_16-18cm	Kermadec	16-18cm	5383	-36.7429	-179.473	101.36	6947419	160539616	1561313	198
Kermadec_Trench_FDZ153_5383_24-26cm	Kermadec	24-26cm	5383	-36.7429	-179.473	131.02	5707797	207506673	1407479	199
Kermadec_Trench_FDZ153_5383_2-4cm	Kermadec	2-4cm	5383	-36.7429	-179.473	109.44	9171859	173228597	2425472	200
Kermadec_Trench_FDZ153_5383_32-34cm	Kermadec	32-34cm	5383	-36.7429	-179.473	168.14	7750314	266287770	1708746	201
Kermadec_Trench_FDZ153_5383_4-6cm	Kermadec	4-6cm	5383	-36.7429	-179.473	110.66	9228587	175257621	2494274	202
Kermadec_Trench_FDZ153_5383_8-10cm	Kermadec	8-10cm	5383	-36.7429	-179.473	114.32	8426697	181068085	2022867	203
Kermadec_Trench_FDZ154_9639_0-2cm	Kermadec	0-2cm	9639	-27.4976	-175.663	119.12	4592808	188680223	1034219	204
Kermadec_Trench_FDZ154_9639_16-18cm	Kermadec	16-18cm	9639	-27.4976	-175.663	175.38	9123818	277751482	2047780	205
Kermadec_Trench_FDZ154_9639_24-26cm	Kermadec	24-26cm	9639	-27.4976	-175.663	165.92	1065336	262787903	222878	206
Kermadec_Trench_FDZ154_9639_2-4cm	Kermadec	2-4cm	9639	-27.4976	-175.663	119.26	4648675	188883888	993072	207
Kermadec_Trench_FDZ154_9639_30-32cm	Kermadec	30-32cm	9639	-27.4976	-175.663	104.86	4007546	166082109	823678	208
Kermadec_Trench_FDZ154_9639_4-6cm	Kermadec	4-6cm	9639	-27.4976	-175.663	145.72	1794157	230798260	432479	209
Kermadec_Trench_FDZ154_9639_8-10cm	Kermadec	8-10cm	9639	-27.4976	-175.663	168.96	8714973	267594348	1875982	210
Kermadec_Trench_FDZ156_9165_0-2cm	Kermadec	0-2cm	9165	-31.754	-177.194	137.1	3387218	217140630	777143	211
Kermadec_Trench_FDZ156_9165_16-18cm	Kermadec	16-18cm	9165	-31.754	-177.194	135.36	4497699	214369246	987538	212
Kermadec_Trench_FDZ156_9165_24-26cm	Kermadec	24-26cm	9165	-31.754	-177.194	137.36	2236723	217564148	499813	213
Kermadec_Trench_FDZ156_9165_2-4cm	Kermadec	2-4cm	9165	-31.754	-177.194	128.18	7863266	203021245	1658808	214
Kermadec_Trench_FDZ156_9165_32-34cm	Kermadec	32-34cm	9165	-31.754	-177.194	150.6	7270976	238533065	1636487	215
Kermadec_Trench_FDZ156_9165_36-38cm	Kermadec	36-38cm	9165	-31.754	-177.194	110.06	6751783	174302937	1497793	216
Kermadec_Trench_FDZ156_9165_4-6cm	Kermadec	4-6cm	9165	-31.754	-177.194	131.86	3206580	208845813	724743	217
Kermadec_Trench_FDZ156_9165_8-10cm	Kermadec	8-10cm	9165	-31.754	-177.194	163.32	4680234	258678791	877986	218
Mariana_Trench_SRR12822926_9150_0-3cm	Mariana	0-3cm	9150	11.228	141.689	6.96	585686	6464532	143448	219
Mariana_Trench_SRR12883922_8638_44-46cm	Mariana	44-46cm	8638	11.195	141.812	16.5	2890363	13232103	749537	220
Mariana_Trench_SRR12883923_8638_36-38cm	Mariana	36-38cm	8638	11.195	141.812	11.06	2315234	8821367	706020	221
Mariana_Trench_SRR12883924_8638_0-2cm	Mariana	0-2cm	8638	11.195	141.812	4.08	826483	3344871	296008	222
Mariana_Trench_SRR12883926_10908_18-21cm	Mariana	18-21cm	10908	11.325	142.191	89.64	606021	124547270	193899	223
Mariana_Trench_SRR12883927_10908_12-15cm	Mariana	12-15cm	10908	11.325	142.191	11	121214	15418494	43198	224
Mariana_Trench_SRR12883928_10908_6-9cm	Mariana	6-9cm	10908	11.325	142.191	40.84	304391	56927731	101253	225
Mariana_Trench_SRR12886460_7061_38-40cm	Mariana	38-40cm	7061	10.924	141.799	28.84	4094156	22732778	970653	226
Mariana_Trench_SRR12886461_7061_28-30cm	Mariana	28-30cm	7061	10.924	141.799	25.8	1498704	20460319	392744	227
Mariana_Trench_SRR12886462_7061_8-10cm	Mariana	8-10cm	7061	10.924	141.799	14.4	3950251	11373140	1394567	228
Mariana_Trench_SRR12886463_7061_0-2cm	Mariana	0-2cm	7061	10.924	141.799	18.22	5645268	14361950	2126168	229
Mariana_Trench_SRR12886464_7143_16-18cm	Mariana	16-18cm	7143	11.602	142.228	39.22	968721	54684783	152369	230
Mariana_Trench_SRR12886465_7143_2-4cm	Mariana	2-4cm	7143	11.602	142.228	59.98	1619863	83557673	277873	231
Mariana_Trench_SRR12886642_10953_18-21cm	Mariana	18-21cm	10900	11.328	142.202	9.96	1882123	7961187	467042	232
Mariana_Trench_SRR12886643_10953_12-15cm	Mariana	12-15cm	10900	11.328	142.202	14.18	2812139	11229806	721359	233
Mariana_Trench_SRR12886644_10953_6-9cm	Mariana	6-9cm	10900	11.328	142.202	16.96	3329582	13396172	891005	234
Mariana_Trench_SRR12886645_10953_0-3cm	Mariana	0-3cm	10900	11.328	142.202	9.92	2342527	7892578	713433	235
Mariana_Trench_SRR12887234_10911_18-20cm	Mariana	18-20cm	10911	11.325	142.189	12.62	4926084	9942682	4382741	236
Mariana_Trench_SRR12887235_10911_12-14cm	Mariana	12-14cm	10911	11.325	142.189	4	971656	3191804	285457	237
Mariana_Trench_SRR12887236_10911_6-8cm	Mariana	6-8cm	10911	11.325	142.189	10.76	2528306	8548898	711540	238
Mariana_Trench_SRR12887237_10911_4-6cm	Mariana	4-6cm	10911	11.325	142.189	16.1	5661499	12697773	2110963	239
Mariana_Trench_SRR12887238_10911_0-2cm	Mariana	0-2cm	10911	11.325	142.189	5.3	1060426	4217227	295814	240
Mariana_Trench_SRR12887795_10908_18-21cm	Mariana	18-21cm	10908	11.325	142.191	11.7	2514899	9253165	737428	241
Mariana_Trench_SRR12887796_10908_12-15cm	Mariana	12-15cm	10908	11.325	142.191	8.72	2474744	8927494	720243	242
Mariana_Trench_SRR12887797_10908_6-9cm	Mariana	6-9cm	10908	11.325	142.191	11.96	3360597	12092038	976834	243
Mariana_Trench_SRR12887798_10908_0-3cm	Mariana	0-3cm	10908	11.325	142.191	11.32	2602175	8950594	762301	244
Mariana_Trench_SRR12888148_10909_18-21cm	Mariana	18-21cm	10909	11.327	142.194	8.56	2062277	6787518	610787	245
Mariana_Trench_SRR12888149_10909_12-15cm	Mariana	12-15cm	10909	11.327	142.194	8.68	3296603	6843232	2943115	246
Mariana_Trench_SRR12888150_10909_6-9cm	Mariana	6-9cm	10909	11.327	142.194	11.54	4471826	9102198	1678558	247
Mariana_Trench_SRR12888151_10909_0-3cm	Mariana	0-3cm	10909	11.327	142.194	11.66	4632064	9186648	4150421	248
Mariana_Trench_SRR12893483_5533_24-26cm	Mariana	24-26cm	5533	11.801	142.117	6.4	571087	5903465	139370	249
Mariana_Trench_SRR12893484_5533_4-6cm	Mariana	4-6cm	5533	11.801	142.117	4.16	439935	3631922	124941	250
Mariana_Trench_SRR12893485_5533_4-6cm	Mariana	4-6cm	5533	11.801	142.117	9.02	1336332	7145640	403677	251
Mariana_Trench_SRR12893486_5533_0-2cm	Mariana	0-2cm	5533	11.801	142.117	11.48	1718270	9133655	531562	252
Mariana_Trench_SRR12894080_7082_0-3cm	Mariana	0-3cm	7082	11.553	141.873	9.06	3527082	7139549	3005932	253
Mariana_Trench_SRR12894081_7082_0-3cm	Mariana	0-3cm	7082	11.553	141.873	10.72	4198718	8450073	3593257	254
Mariana_Trench_SRR12894171_5400_28-30cm	Mariana	28-30cm	5400	11.764	141.976	7	945203	5682730	284928	255
Mariana_Trench_SRR12894172_5400_8-10cm	Mariana	8-10cm	5400	11.764	141.976	5.06	694255	4067301	203261	256
Mariana_Trench_SRR13077601_7850_0-3cm	Mariana	0-3cm	7850	11.091	142.073	6.16	1365048	4885397	400791	257
Mariana_Trench_SRR13077602_7850_0-3cm	Mariana	0-3cm	7850	11.091	142.073	9.62	2112838	7613070	608937	258
Mariana_Trench_FDZ058_10868_0-2	Mariana	0-2cm	10868	11.3412	142.215	233.64	11212211	368931810	2038504	259
Mariana_Trench_FDZ058_10868_10-12	Mariana	10-12cm	10868	11.3412	142.215	134.9	6737220	213002270	1152665	260
Mariana_Trench_FDZ058_10868_12-14	Mariana	12-14cm	10868	11.3412	142.215	152.3	6424671	240494448	1037547	261
Mariana_Trench_FDZ058_10868_14-16	Mariana	14-16cm	10868	11.3412	142.215	106.22	4037487	167719875	800554	262
Mariana_Trench_FDZ058_10868_16-18	Mariana	16-18cm	10868	11.3412	142.215	315.6	8706632	499196842	1698166	263
Mariana_Trench_FDZ058_10868_18-20	Mariana	18-20cm	10868	11.3412	142.215	285.34	15379107	451305366	3326095	264
Mariana_Trench_FDZ058_10868_2-4	Mariana	2-4cm	10868	11.3412	142.215	524.9	20820733	830002256	3639033	265
Mariana_Trench_FDZ058_10868_4-6	Mariana	4-6cm	10868	11.3412	142.215	220.12	11353259	348135805	2210556	266
Mariana_Trench_FDZ058_10868_6-8	Mariana	6-8cm	10868	11.3412	142.215	336	7963006	531651631	1503648	267
Mariana_Trench_FDZ058_10868_8-10	Mariana	8-10cm	10868	11.3412	142.215	335.06	13556571	530045295	2433803	268
Mariana_Trench_FDZ064_10900_10-12	Mariana	10-12cm	10900	11.3683	142.593	128.78	1865737	203944181	381764	269
Mariana_Trench_FDZ064_10900_12-14	Mariana	12-14cm	10900	11.3683	142.593	130.14	1905870	206098425	426322	270
Mariana_Trench_FDZ064_10900_2-4	Mariana	2-4cm	10900	11.3683	142.593	106.24	3259477	168245798	693537	271
Mariana_Trench_FDZ064_10900_4-6	Mariana	4-6cm	10900	11.3683	142.593	194.96	9443697	308755331	1871868	272
Mariana_Trench_FDZ064_10900_6-8	Mariana	6-8cm	10900	11.3683	142.593	184.16	5392781	291638267	818670	273
Mariana_Trench_FDZ064_10900_8-10	Mariana	8-10cm	10900	11.3683	142.593	116.6	1569813	184645430	281594	274
Mariana_Trench_FDZ070_10792_0-2	Mariana	0-2cm	10792	11.3393	142.204	117.46	5791486	186008946	1223185	275
Mariana_Trench_FDZ070_10792_10-12	Mariana	10-12cm	10792	11.3393	142.204	108.18	1258766	171330297	235563	276
Mariana_Trench_FDZ070_10792_12-14	Mariana	12-14cm	10792	11.3393	142.204	128.98	3452823	204260232	592438	277
Mariana_Trench_FDZ070_10792_14-16	Mariana	14-16cm	10792	11.3393	142.204	136.96	2024428	216890451	427826	278
Mariana_Trench_FDZ070_10792_2-4	Mariana	2-4cm	10792	11.3393	142.204	96.5	1331267	152831259	312616	279
Mariana_Trench_FDZ070_10792_4-6	Mariana	4-6cm	10792	11.3393	142.204	134.18	5839746	212506890	1168328	280
Mariana_Trench_FDZ070_10792_6-8	Mariana	6-8cm	10792	11.3393	142.204	103.84	2766392	164438355	493754	281
Mariana_Trench_FDZ070_10792_8-10	Mariana	8-10cm	10792	11.3393	142.204	104.4	1587267	165342903	280408	282
Mariana_Trench_FDZ077_10896_0-2	Mariana	0-2cm	10896	11.3725	142.601	222.16	14065863	351838547	2982036	283
Mariana_Trench_FDZ077_10896_10-12	Mariana	10-12cm	10896	11.3725	142.601	205.46	12336456	325390012	2635257	284
Mariana_Trench_FDZ077_10896_12-14	Mariana	12-14cm	10896	11.3725	142.601	188.78	11226001	298096350	2697296	285
Mariana_Trench_FDZ077_10896_14-16	Mariana	14-16cm	10896	11.3725	142.601	181.04	13247736	286703077	3349353	286
Mariana_Trench_FDZ077_10896_16-18	Mariana	16-18cm	10896	11.3725	142.601	137.12	331213	217159453	84637	287
Mariana_Trench_FDZ077_10896_18-20	Mariana	18-20cm	10896	11.3725	142.601	132.06	8542781	209129434	1911108	288
Mariana_Trench_FDZ077_10896_2-4	Mariana	2-4cm	10896	11.3725	142.601	173.5	12226258	273973978	2864071	289
Mariana_Trench_FDZ077_10896_26-28	Mariana	26-28cm	10896	11.3725	142.601	132.68	786270	209706638	151589	290
Mariana_Trench_FDZ077_10896_4-6	Mariana	4-6cm	10896	11.3725	142.601	96.7	1912662	153157681	238445	291
Mariana_Trench_FDZ077_10896_6-8	Mariana	6-8cm	10896	11.3725	142.601	132.24	12732	209008195	907443	292
Mariana_Trench_FDZ077_10896_8-10	Mariana	8-10cm	10896	11.3725	142.601	108.58	4228646	171448923	802093	293
Yap_Trench_SRR7467837_6578_0-2cm	Yap	0-2cm	6578	9.86	138.66	136.46	3107106	189978738	479221	294
Yap_Trench_SRR7467839_4435_0-2cm	Yap	0-2cm	4435	9.9	138.39	136.2	2989854	189610526	536940	295
Yap_Trench_SRR7467840_4568_0-5cm	Yap	0-5cm	4568	9.65	138.82	88.38	4518653	123441755	1173609	296

## Sheet: TableS4
Table S4 The detailed informations of downloaded non-trench environments samples
Name	Isolation Source	Completeness (%)	Contamination (%)	GC_Content (%)	Genome_Size (Mbp)	Coding_Density	Contig_N50	Coding_Sequences	Number of Contigs	Classification
Anammoxibacter_A_OFTM134	subsea tunnel biofilm	95.24	2.41	37.3203	5.94371	0.786	106328	4633	114	d__Bacteria;p__Planctomycetota;c__Brocadiia;o__Brocadiales;f__Anammoxibacteraceae;g__Anammoxibacter_A;s__Anammoxibacter_A sp021777055
Anammoxibacter_B_OFTM214	subsea tunnel biofilm	93.61	5.92	40.5657	7.64941	0.806	92075	6385	142	d__Bacteria;p__Planctomycetota;c__Brocadiia;o__Brocadiales;f__Anammoxibacteraceae;g__Anammoxibacter_B;s__Anammoxibacter_B sp021777105
Bathyanammoxibiaceae_2-12-FULL-52-36_Yes70-17	groundwater	93.2	0.1	51.5408	2.18116	0.885	8886	2303	370	d__Bacteria;p__Planctomycetota;c__Brocadiia;o__Brocadiales;f__Bathyanammoxibiaceae;g__2-12-FULL-52-36;s__2-12-FULL-52-36 sp030018855
Bathyanammoxibiaceae_amoris_GC05_55cm	marine sediment	95.2	1.28	52.3664	2.07021	0.881	138339	1971	27	d__Bacteria;p__Planctomycetota;c__Brocadiia;o__Brocadiales;f__Bathyanammoxibiaceae;g__Bathyanammoxibius;s__Bathyanammoxibius amoris
Bathyanammoxibiaceae_Bin_158	arctic sediments	69.72	2	52.371	2.16169	0.868	4587	2794	623	d__Bacteria;p__Planctomycetota;c__Brocadiia;o__Brocadiales;f__Bathyanammoxibiaceae;g__Bathyanammoxibius;s__Bathyanammoxibius amoris
Bathyanammoxibiaceae_CSMAG_3134	cold seep	79.36	5.71	53.1494	1.28712	0.901	5631	1406	272	d__Bacteria;p__Planctomycetota;c__Brocadiia;o__Brocadiales;f__Bathyanammoxibiaceae;g__Bathyanammoxibius;s__Bathyanammoxibius amoris
Bathyanammoxibiaceae_CSMAG_3136	cold seep	82.69	6.03	52.0275	1.49741	0.901	9099	1573	196	d__Bacteria;p__Planctomycetota;c__Brocadiia;o__Brocadiales;f__Bathyanammoxibiaceae;g__Bathyanammoxibius;s__Bathyanammoxibius sp030623665
Bathyanammoxibiaceae_CSMAG_693	cold seep	91.65	5.1	53.9642	1.86976	0.88	6426	2030	369	d__Bacteria;p__Planctomycetota;c__Brocadiia;o__Brocadiales;f__Bathyanammoxibiaceae;g__Bathyanammoxibius;s__Bathyanammoxibius sp030598065
Bathyanammoxibiaceae_GWA2_50_13	groundwater	71.85	0.29	50.0816	1.71792	0.82	32065	1695	72	d__Bacteria;p__Planctomycetota;c__Brocadiia;o__Brocadiales;f__Bathyanammoxibiaceae;g__2-02-FULL-50-16-A;s__2-02-FULL-50-16-A sp001828605
Bathyanammoxibiaceae_NC_groundwater_1467_Ag_S-0.65um_52_288	groundwater	93.97	0.6	51.6578	2.02142	0.89	280854	1962	14	d__Bacteria;p__Planctomycetota;c__Brocadiia;o__Brocadiales;f__Bathyanammoxibiaceae;g__2-12-FULL-52-36;s__2-12-FULL-52-36 sp016209685
Bathyanammoxibiaceae_NC_groundwater_1822_Pr3_B-0.1um_52_21	groundwater	68	3.17	52.4279	1.40841	0.883	3789	1626	381	d__Bacteria;p__Planctomycetota;c__Brocadiia;o__Brocadiales;f__Bathyanammoxibiaceae;g__2-12-FULL-52-36;s__
Bathyanammoxibiaceae_RIFCSPHIGHO2_02_FULL_50_42	groundwater	85.85	1.07	50.3328	1.80115	0.862	16411	1750	134	d__Bacteria;p__Planctomycetota;c__Brocadiia;o__Brocadiales;f__Bathyanammoxibiaceae;g__2-02-FULL-50-16-A;s__2-02-FULL-50-16-A sp001828605
Bathyanammoxibiaceae_RIFCSPHIGHO2_02_FULL_52_58	groundwater	68.85	1.2	52.0952	1.24958	0.885	9995	1296	135	d__Bacteria;p__Planctomycetota;c__Brocadiia;o__Brocadiales;f__Bathyanammoxibiaceae;g__2-12-FULL-52-36;s__2-12-FULL-52-36 sp001828545
Bathyanammoxibiaceae_RIFCSPHIGHO2_12_FULL_51_37	groundwater	69.18	0.54	50.6939	1.3334	0.861	15751	1285	98	d__Bacteria;p__Planctomycetota;c__Brocadiia;o__Brocadiales;f__Bathyanammoxibiaceae;g__2-02-FULL-50-16-A;s__2-02-FULL-50-16-A sp001828605
Bathyanammoxibiaceae_RIFCSPHIGHO2_12_FULL_52_36	groundwater	77.31	0.86	52.328	1.49547	0.887	11703	1531	143	d__Bacteria;p__Planctomycetota;c__Brocadiia;o__Brocadiales;f__Bathyanammoxibiaceae;g__2-12-FULL-52-36;s__2-12-FULL-52-36 sp001828545
Bathyanammoxibiaceae_RIFCSPLOWO2_02_FULL_50_16	groundwater	95.95	2.63	50.1551	2.21613	0.855	55140	2094	56	d__Bacteria;p__Planctomycetota;c__Brocadiia;o__Brocadiales;f__Bathyanammoxibiaceae;g__2-02-FULL-50-16-A;s__2-02-FULL-50-16-A sp001828605
Bathyanammoxibiaceae_RIFCSPLOWO2_12_FULL_50_35	groundwater	89.29	2.74	50.2489	1.99135	0.863	19764	1925	122	d__Bacteria;p__Planctomycetota;c__Brocadiia;o__Brocadiales;f__Bathyanammoxibiaceae;g__2-02-FULL-50-16-A;s__2-02-FULL-50-16-A sp001828605
Bathyanammoxibiaceae_SCS1bin.38	arctic sediments	85.81	0.75	53.0787	1.76765	0.894	7450	1835	288	d__Bacteria;p__Planctomycetota;c__Brocadiia;o__Brocadiales;f__Bathyanammoxibiaceae;g__Bathyanammoxibius;s__
Scalindua_A_sediminis_Bin_192	arctic sediments	98.2	2.37	38.2642	3.11178	0.836	70308	3005	72	d__Bacteria;p__Planctomycetota;c__Brocadiia;o__Brocadiales;f__Scalinduaceae;g__Scalindua_A;s__Scalindua_A sediminis
Scalindua_A_sediminis_MohnsGC08_192	arctic sediments	95.41	2.79	38.2504	2.95564	0.841	70308	2881	71	d__Bacteria;p__Planctomycetota;c__Brocadiia;o__Brocadiales;f__Scalinduaceae;g__Scalindua_A;s__Scalindua_A sediminis
Scalindua_A_sediminis_SCS3bin.37	marine sediment	74.34	1.39	37.7709	1.48761	0.859	5273	1567	308	d__Bacteria;p__Planctomycetota;c__Brocadiia;o__Brocadiales;f__Scalinduaceae;g__Scalindua_A;s__Scalindua_A sediminis
Scalindua_arabica_SuakinDeep_MAG55_1	marine brine pool	96.62	3.4	39.6458	2.69381	0.847	34459	2813	102	d__Bacteria;p__Planctomycetota;c__Brocadiia;o__Brocadiales;f__Scalinduaceae;g__Scalindua;s__Scalindua arabica
Scalindua_brodae_JRYO01	bioreactor	93.97	4.08	39.6271	4.08417	0.839	33252	4178	282	d__Bacteria;p__Planctomycetota;c__Brocadiia;o__Brocadiales;f__Scalinduaceae;g__Scalindua;s__Scalindua brodae
Scalindua_brodae_S225	bioreactor	79.3	0.71	39.6973	2.96292	0.849	148196	2786	28	d__Bacteria;p__Planctomycetota;c__Brocadiia;o__Brocadiales;f__Scalinduaceae;g__Scalindua;s__Scalindua brodae
Scalindua_communis_Bin_040	arctic sediments	91.58	1.71	39.6972	2.67428	0.862	18598	2677	255	d__Bacteria;p__Planctomycetota;c__Brocadiia;o__Brocadiales;f__Scalinduaceae;g__Scalindua;s__
Scalindua_rubra_BSI_1	seawater	87.83	5.46	37.3154	5.19426	0.801	22837	5482	443	d__Bacteria;p__Planctomycetota;c__Brocadiia;o__Brocadiales;f__Scalinduaceae;g__Scalindua;s__Scalindua rubra
Scalindua_rubra_MAG_55	bioreactor	97.09	2.73	39.6786	4.09284	0.843	49659	3908	162	d__Bacteria;p__Planctomycetota;c__Brocadiia;o__Brocadiales;f__Scalinduaceae;g__Scalindua;s__Scalindua brodae
Scalindua_rubra_Ru_enrich_A1	bioreactor	96.02	3.04	39.7324	3.989	0.845	75241	3777	100	d__Bacteria;p__Planctomycetota;c__Brocadiia;o__Brocadiales;f__Scalinduaceae;g__Scalindua;s__Scalindua brodae
Scalindua_SCAELEC01_RBC_AMX2	bioreactor	98.29	3	41.672	4.25585	0.82	4149782	3691	2	d__Bacteria;p__Planctomycetota;c__Brocadiia;o__Brocadiales;f__Scalinduaceae;g__SCAELEC01;s__SCAELEC01 sp031316235
Scalindua_SCAELEC01_RBC_AMX3	bioreactor	91.31	2.51	39.5761	4.06335	0.8	301439	3833	26	d__Bacteria;p__Planctomycetota;c__Brocadiia;o__Brocadiales;f__Scalinduaceae;g__SCAELEC01;s__SCAELEC01 sp031316155
Scalindua_sediminis	arctic sediments	98.2	2.37	38.2642	3.11178	0.836	70308	3005	72	d__Bacteria;p__Planctomycetota;c__Brocadiia;o__Brocadiales;f__Scalinduaceae;g__Scalindua_A;s__Scalindua_A sediminis
Scalindua_sp_AMX11	bioreactor	99.41	5.84	41.0545	4.59366	0.816	92628	4097	121	d__Bacteria;p__Planctomycetota;c__Brocadiia;o__Brocadiales;f__Scalinduaceae;g__SCAELEC01;s__SCAELEC01 sp004282745
Scalindua_sp_HyVt-343	hydrothermal vent sediment	72.65	3.38	38.2364	2.95968	0.856	9165	3556	387	d__Bacteria;p__Planctomycetota;c__Brocadiia;o__Brocadiales;f__Scalinduaceae;g__Scalindua_A;s__Scalindua_A sediminis
Scalindua_sp001828595_MHXY01	groundwater	69	0.83	39.6018	1.35122	0.821	10657	1323	135	d__Bacteria;p__Planctomycetota;c__Brocadiia;o__Brocadiales;f__Scalinduaceae;g__Scalindua;s__Scalindua sp001828595
Scalindua_sp001828595_MHYQ01	groundwater	89.08	2.1	39.901	2.36437	0.837	18474	2274	158	d__Bacteria;p__Planctomycetota;c__Brocadiia;o__Brocadiales;f__Scalinduaceae;g__Scalindua;s__Scalindua sp001828595
Scalindua_sp001828595_MHZA01	groundwater	87.46	1.6	39.9178	2.1202	0.855	13988	2101	174	d__Bacteria;p__Planctomycetota;c__Brocadiia;o__Brocadiales;f__Scalinduaceae;g__Scalindua;s__Scalindua sp001828595
Scalindua_sp018648405_co234_bin73	hypoxic seawater	78.51	2.5	39.632	2.57073	0.859	9859	2519	406	d__Bacteria;p__Planctomycetota;c__Brocadiia;o__Brocadiales;f__Scalinduaceae;g__Scalindua;s__Scalindua sp018648405
Scalindua_sp018670825_SI034_bin70	hypoxic seawater	84.47	3.66	39.068	4.21524	0.838	16830	3980	387	d__Bacteria;p__Planctomycetota;c__Brocadiia;o__Brocadiales;f__Scalinduaceae;g__Scalindua;s__Scalindua sp018670825
Scalindua_sp018670825_SI037_bin72	hypoxic seawater	92.62	4.87	39.285	4.4507	0.837	43264	3909	178	d__Bacteria;p__Planctomycetota;c__Brocadiia;o__Brocadiales;f__Scalinduaceae;g__Scalindua;s__Scalindua sp018670825
Scalindua_sp018670825_SI074_bin13	hypoxic seawater	92.15	4.31	39.1091	4.70071	0.839	14566	4449	484	d__Bacteria;p__Planctomycetota;c__Brocadiia;o__Brocadiales;f__Scalinduaceae;g__Scalindua;s__Scalindua sp018670825
Scalindua_sp018670825_SI075_bin57	hypoxic seawater	93.62	8.03	39.0449	4.78662	0.838	15822	4559	493	d__Bacteria;p__Planctomycetota;c__Brocadiia;o__Brocadiales;f__Scalinduaceae;g__Scalindua;s__Scalindua sp018670825
Scalindua_sp021776915_OFTM1	subsea tunnel biofilm	95.29	3.41	40.1141	3.78556	0.854	72798	3587	89	d__Bacteria;p__Planctomycetota;c__Brocadiia;o__Brocadiales;f__Scalinduaceae;g__Scalindua;s__Scalindua sp021776915
Scalindua_sp021777035_OFTM180	subsea tunnel biofilm	95.05	4.84	39.4926	4.163	0.845	33366	4025	204	d__Bacteria;p__Planctomycetota;c__Brocadiia;o__Brocadiales;f__Scalinduaceae;g__Scalindua;s__Scalindua sp021777035
Scalindua_sp022570935_B22T3L8	subsea tunnel biofilm	85.92	1.83	39.5984	2.73915	0.816	5116	3066	616	d__Bacteria;p__Planctomycetota;c__Brocadiia;o__Brocadiales;f__Scalinduaceae;g__Scalindua;s__Scalindua sp022570935
Scalindua_sp022570935_B27T3L11	subsea tunnel biofilm	81.4	0.6	39.2153	2.52396	0.808	13613	2627	270	d__Bacteria;p__Planctomycetota;c__Brocadiia;o__Brocadiales;f__Scalinduaceae;g__Scalindua;s__Scalindua sp022570935
Scalindua_sp024654465_P6-7	groundwater	86.12	2.75	39.4124	2.54613	0.872	9861	2564	380	d__Bacteria;p__Planctomycetota;c__Brocadiia;o__Brocadiales;f__Scalinduaceae;g__Scalindua;s__Scalindua sp024654465
Scalindua_sp024654465_S40-8	groundwater	84.66	1.38	39.4699	2.67932	0.868	9114	2767	425	d__Bacteria;p__Planctomycetota;c__Brocadiia;o__Brocadiales;f__Scalinduaceae;g__Scalindua;s__Scalindua sp024654465
Scalindua_sp030748215_ODZ_A	oxygen-deficient zones	94.59	2.19	40.1122	2.37761	0.867	92585	2317	39	d__Bacteria;p__Planctomycetota;c__Brocadiia;o__Brocadiales;f__Scalinduaceae;g__Scalindua;s__Scalindua sp030748215
Scalindua_sp913055705_ERR598953_binner23_Refined_11	seawater	84.98	0.17	40.1029	1.59299	0.891	9168	1649	258	d__Bacteria;p__Planctomycetota;c__Brocadiia;o__Brocadiales;f__Scalinduaceae;g__Scalindua;s__Scalindua sp913055705
Scalindua_sp913055705_ERR598981_bin.29_CONCOCT_v1.1_MAG	oxygen minimum zone	86.49	3.36	40.25	1.74877	0.892	6555	1832	357	d__Bacteria;p__Planctomycetota;c__Brocadiia;o__Brocadiales;f__Scalinduaceae;g__Scalindua;s__Scalindua sp913055705
Scalindua_sp913055705_ODZ_B	oxygen-deficient zones	91.39	1.38	40.2567	1.75483	0.887	32818	1712	87	d__Bacteria;p__Planctomycetota;c__Brocadiia;o__Brocadiales;f__Scalinduaceae;g__Scalindua;s__Scalindua sp913055705
Scalindua_sp913055705_SRR1509794_bin.7_MetaBAT_v2.12.1_MAG	oxygen minimum zone	93.84	1.77	40.2249	2.06616	0.888	14065	2040	206	d__Bacteria;p__Planctomycetota;c__Brocadiia;o__Brocadiales;f__Scalinduaceae;g__Scalindua;s__Scalindua sp913055705
Scalindua_sp919901575_Hainich-H41-bin245-1	groundwater	95.33	4.15	39.7209	2.73307	0.849	12409	2857	314	d__Bacteria;p__Planctomycetota;c__Brocadiia;o__Brocadiales;f__Scalinduaceae;g__Scalindua;s__Scalindua sp919901575
Scalindua_sp964010955_ERR164412_binner123_Refined_7	oxygen minimum zone	92.49	4.49	40.0515	2.02564	0.847	9973	2549	285	d__Bacteria;p__Planctomycetota;c__Brocadiia;o__Brocadiales;f__Scalinduaceae;g__Scalindua;s__
Scalindua_SRR3724468_binner123_Refined_2	oxygen minimum zone	94.22	2.24	39.7049	2.55199	0.879	12372	2432	289	d__Bacteria;p__Planctomycetota;c__Brocadiia;o__Brocadiales;f__Scalinduaceae;g__Scalindua;s__Scalindua sp018648405
Subterrananammoxibiacea_californiae_sp016198835_Bin_309	groundwater	96.64	5.16	42.3396	3.33899	0.88	73609	3361	150	d__Bacteria;p__Planctomycetota;c__Brocadiia;o__Brocadiales;f__JACQHT01;g__JACQHT01;s__JACQHT01 sp016198835
Subterrananammoxibiacea_NC_groundwater_1106_Ag_S2p5_42_111	groundwater	76.95	0.61	42.636	1.61072	0.891	7478	1779	249	d__Bacteria;p__Planctomycetota;c__Brocadiia;o__Brocadiales;f__JACQHT01;g__JACQHT01;s__JACQHT01 sp016198835
Subterrananammoxibiacea_NC_groundwater_466_Ag_B-0.1um_43_26	groundwater	52.32	0.04	42.7659	1.27262	0.894	8820	1373	200	d__Bacteria;p__Planctomycetota;c__Brocadiia;o__Brocadiales;f__JACQHT01;g__JACQHT01;s__JACQHT01 sp016198835
